# Supplementary material for: The PqsE-RhlR Interaction Regulates RhlR DNA Binding to Control Virulence Factor Production in Pseudomonas aeruginosa
Source: Microbiol Spectr. 2022 Jan 12;10(1):e02108-21. doi: 10.1128/spectrum.02108-21 (PMC8754118; doi:10.1128/spectrum.02108-21)
Supplement: SUPPLEMENTAL FILE 1 — Supplemental material. Download SPECTRUM02108-21_Supp_1_seq2.xlsx, XLSX file, 1.2 MB [file spectrum02108-21_supp_1_seq2.xlsx]

## Sheet: Replicate 1
Locus	Description	ΔrhlR	ΔrhlI	ΔpqsE	PqsE(D73A)	PqsE(E182W)	PqsE(E182W/S285W)	PqsE(NI)
EIP97_00005	chromosomal replication initiator protein DnaA;protein_id=QDL62005.1	0.213812	0.20819	0.046621	-0.118647	-0.100712	-0.278584	0.0344284
EIP97_00010	DNA polymerase III subunit beta;protein_id=QDL62006.1	-0.0235807	-0.0644868	-0.060638	-0.477202	-0.238192	-0.311095	-0.22909
EIP97_00015	DNA replication/repair protein RecF;protein_id=QDL62007.1	0.379501	0.564327	0.108043	-0.0551576	0.249259	0.201207	0.405739
EIP97_00020	DNA gyrase subunit B;protein_id=QDL62008.1	0.023831	0.0207262	-0.0254195	-0.866472	-0.10643	-0.248384	-0.107161
EIP97_00025	1-acyl-sn-glycerol-3-phosphate acyltransferase;protein_id=QDL62009.1	0.0508355	0.0218233	-0.0988876	-0.337345	-0.372698	-0.49057	-0.291931
EIP97_00030	D-glycero-beta-D-manno-heptose 1%2C7-bisphosphate 7-phosphatase;protein_id=QDL62010.1	0.558853	0.572417	0.138122	-0.125546	-0.109192	-0.115927	0.207235
EIP97_00035	hypothetical protein;protein_id=QDL62011.1	-0.290012	-0.0906497	-0.670147	-0.766775	0.102379	-0.0450496	0.0365737
EIP97_00040	glycine--tRNA ligase subunit beta;protein_id=QDL62012.1	0.231457	0.430422	0.412291	-1.14479	-0.150919	-0.206619	0.0263768
EIP97_00045	glycine--tRNA ligase subunit alpha;protein_id=QDL62013.1	0.665637	0.645102	0.590122	-1.24141	-0.296784	-0.393581	-0.0784384
EIP97_00050	DNA-3-methyladenine glycosylase I;protein_id=QDL62014.1	0.0573382	-0.0714659	-0.0341343	-0.583883	-0.197531	-0.772526	-0.195102
EIP97_00055	lysophospholipid acyltransferase;protein_id=QDL62015.1	0.248815	0.13566	0.0424721	-0.900019	-0.0739837	-0.349175	0.00421454
EIP97_00060	PilZ domain-containing protein;protein_id=QDL62016.1	0.20327	0.244755	0.0994205	0.379368	-0.0937438	-0.0672288	0.0358566
EIP97_00065	7-cyano-7-deazaguanine/7-aminomethyl-7-deazaguanine transporter;protein_id=QDL62017.1	0.380383	0.550872	0.521127	0.10439	0.263324	0.458595	0.204888
EIP97_00070	hypothetical protein;protein_id=QDL62018.1	0.318867	-0.13448	0.545352	0.501306	0.490442	-0.397714	0.594634
EIP97_00075	tetratricopeptide repeat protein;protein_id=QDL62019.1	-0.0292364	0.167058	0.10405	0.208949	0.00835848	0.0482258	-0.133076
EIP97_00080	Trk system potassium transporter TrkA;protein_id=QDL62020.1	0.118066	0.143656	0.062042	-0.428221	-0.234328	-0.332972	-0.0972835
EIP97_00085	16S rRNA (cytosine(967)-C(5))-methyltransferase RsmB;protein_id=QDL62021.1	0.190377	0.275544	0.144011	-0.281942	-0.0559506	-0.18112	0.0657435
EIP97_00090	methionyl-tRNA formyltransferase;protein_id=QDL62022.1	0.246216	0.382083	0.0597082	-0.571999	-0.13567	-0.213735	0.0573745
EIP97_00095	peptide deformylase;protein_id=QDL62023.1	0.31773	0.297088	0.0255138	0.756383	-0.0848768	-0.333793	0.0525035
EIP97_00100	LysM peptidoglycan-binding domain-containing protein;protein_id=QDL62024.1	0.3406	0.330793	0.56085	-0.108155	-0.182885	-0.333368	-0.20546
EIP97_00105	DNA-protecting protein DprA;protein_id=QDL62025.1	0.245833	0.259286	0.46015	0.247338	0.181492	0.312346	0.22111
EIP97_00110	threonylcarbamoyl-AMP synthase;protein_id=QDL62026.1	-0.0882884	0.055438	0.22104	0.185093	-0.0629226	-0.0776226	-0.197159
EIP97_00115	NADPH:quinone reductase;protein_id=QDL62027.1	-0.250108	-0.267649	0.0645288	0.12047	-0.267969	-0.295956	-0.340202
EIP97_00120	oxygen-dependent coproporphyrinogen oxidase;protein_id=QDL62028.1	-0.823771	-0.561578	0.0957832	-0.585598	-0.403591	-0.377709	0.350378
EIP97_00125	shikimate dehydrogenase;protein_id=QDL62029.1	-0.884909	-0.598819	0.244609	-0.303713	-0.193244	-0.0429684	0.402543
EIP97_00130	phospholipase;protein_id=QDL62030.1	0.262905	-0.103199	-0.295006	0.0995457	-0.251404	-0.291229	-0.124158
EIP97_00135	peptidylprolyl isomerase;protein_id=QDL62031.1	0.154103	0.112833	0.224045	0.449454	0.150974	0.331384	0.180546
EIP97_00140	hypothetical protein;protein_id=QDL62032.1	0.0478006	-0.425059	0.0472779	0.458777	-0.0133336	0.12989	0.0531591
EIP97_00145	SulP family inorganic anion transporter;protein_id=QDL62033.1	0.319866	-0.109718	0.401565	0.58023	0.379585	0.478459	0.364355
EIP97_00150	choline ABC transporter substrate-binding protein;protein_id=QDL62034.1	-0.0355266	0.00706357	0.339287	0.281305	-0.118327	0.114952	0.0674928
EIP97_00155	choline-sulfatase;protein_id=QDL62035.1	-0.0610267	0.143741	0.0136511	0.0960987	-0.0437804	0.084204	-0.162422
EIP97_00160	LysR family transcriptional regulator;protein_id=QDL62036.1	-0.0264185	-0.162987	0.0605445	0.231169	-0.137762	-0.22761	-0.0811741
EIP97_00165	DOPA 4%2C5-dioxygenase;protein_id=QDL62037.1	-0.136496	-0.116275	-0.0654839	-0.188086	-0.159425	-0.171477	-0.139733
EIP97_00170	Hpt domain-containing protein;protein_id=QDL62038.1	-0.262666	-0.287645	-0.125996	-0.450511	-0.163693	-0.278304	-0.158945
EIP97_00175	DNA-binding response regulator;protein_id=QDL62039.1	-0.196085	-0.240187	-0.122519	-0.791116	-0.228425	-0.203691	-0.122467
EIP97_00180	tryptophan synthase subunit alpha;protein_id=QDL62040.1	-0.490999	-0.320933	-0.264346	-0.121037	-0.416449	-0.392565	-0.52424
EIP97_00185	tryptophan synthase subunit beta;protein_id=QDL62041.1	-0.381484	-0.237635	-0.413263	-0.219554	-0.687174	-0.598215	-0.665287
EIP97_00190	LysR family transcriptional regulator;protein_id=QDL62042.1	0.00805559	-0.00582422	0.0917895	-0.355416	-0.367871	-0.28243	-0.20819
EIP97_00195	dodecin flavoprotein;protein_id=QDL62043.1	0.30965	-0.114969	-0.357745	-0.267097	0.0443621	0.18082	0.00540861
EIP97_00200	DUF1161 domain-containing protein;protein_id=QDL67870.1	0.328227	0.0560963	0.0455063	0.453511	0.482558	0.597	0.183708
EIP97_00205	ShlB/FhaC/HecB family hemolysin secretion/activation protein;protein_id=QDL62044.1	0.49032	0.62433	0.564847	-0.17213	0.152448	0.250048	0.378699
EIP97_00210	filamentous hemagglutinin N-terminal domain-containing protein;protein_id=QDL62045.1	0.0804376	0.483854	0.401703	-0.562239	0.0569298	-0.189503	0.244657
EIP97_00215	hypothetical protein;protein_id=QDL62046.1	-0.105102	-0.142185	-0.543455	-0.0855506	-0.0755548	-0.161677	-0.0666784
EIP97_00220	hypothetical protein;protein_id=QDL62047.1	-0.0715553	-0.490386	-0.450126	0.224399	0.0883371	0.364617	0.0144988
EIP97_00225	hypothetical protein;protein_id=QDL62048.1	0.240695	0.294904	0.539728	0.367478	0.146084	0.243153	0.111455
EIP97_00230	hypothetical protein;protein_id=QDL62049.1	0.195573	0.199054	0.160434	0.53952	0.307625	0.367896	0.262659
EIP97_00235	DUF4010 domain-containing protein;protein_id=QDL62050.1	-0.374313	-0.300709	-0.375462	-0.0993392	-0.0524683	-0.151988	-0.110025
EIP97_00240	ADP-ribosyltransferase;protein_id=QDL62051.1	0.319907	0.647307	0.283657	-0.131354	0.676101	0.584062	0.62865
EIP97_00245	curli production assembly protein CsgG;protein_id=QDL62052.1	1.10247	1.18373	1.76031	-0.995448	0.416777	0.200412	0.590066
EIP97_00250	DUF4810 domain-containing protein;protein_id=QDL62053.1	0.952931	1.01145	1.54546	-1.57683	0.375726	0.132832	0.320621
EIP97_00255	hypothetical protein;protein_id=QDL62054.1	0.3932	0.847599	1.1859	-1.07656	0.349354	0.0417128	0.228372
EIP97_00260	XRE family transcriptional regulator;protein_id=QDL62055.1	0.461101	0.605625	1.0707	-0.323207	0.418053	0.165191	0.198837
EIP97_00265	hypothetical protein;protein_id=QDL62056.1	0.378435	-0.0360528	0.473064	0.215588	0.162143	0.325351	0.220464
EIP97_00270	hypothetical protein;protein_id=QDL62057.1	-1.18898	-1.25736	-0.924118	0.256031	0.098159	0.158241	-0.706954
EIP97_00275	asparagine synthase (glutamine-hydrolyzing);protein_id=QDL62058.1	-3.14459	-2.94401	-2.34647	-0.602908	-1.06574	-0.747053	-1.92325
EIP97_00280	cupin domain-containing protein;protein_id=QDL62059.1	-0.955333	-1.16863	-1.09363	0.730653	-0.251684	-0.261422	-0.661096
EIP97_00285	RNA 2'-phosphotransferase;protein_id=QDL62060.1	-0.458503	-0.545372	-0.489811	-0.674465	-0.656052	-0.614827	-0.763397
EIP97_00290	DUF1993 family protein;protein_id=QDL62061.1	-0.177866	-0.356327	-0.262052	-0.260744	-0.469351	-0.578336	-0.865927
EIP97_00295	LysR family transcriptional regulator;protein_id=QDL62062.1	-0.396816	-0.336688	-0.243935	-0.23358	-0.104438	-0.140216	-0.327397
EIP97_00300	MBL fold metallo-hydrolase;protein_id=QDL62063.1	-0.700205	-0.687691	-0.522639	-0.194094	-0.503119	-0.255368	-0.448519
EIP97_00305	DsbA family protein;protein_id=QDL62064.1	-0.183977	-0.17245	-0.136716	-0.0223027	-0.25723	0.128497	-0.0678959
EIP97_00310	OsmC family peroxiredoxin;protein_id=QDL62065.1	-0.146814	-0.736283	-0.511488	0.00283969	-0.169332	-0.0804131	-0.276316
EIP97_00315	DUF1161 domain-containing protein;protein_id=QDL62066.1	-0.112087	-0.357985	-0.612355	-0.335299	-0.0252039	-0.0755913	-0.12801
EIP97_00320	hypothetical protein;protein_id=QDL62067.1	-0.148514	-0.106634	-0.327008	0.076945	-0.121193	0.0396828	0.0573854
EIP97_00325	hypothetical protein;protein_id=QDL62068.1	-0.0413076	-0.0422429	-0.303047	-0.467023	-0.0935164	-0.0851731	-0.071913
EIP97_00330	aminopeptidase;protein_id=QDL67871.1	-0.0968628	-0.0231082	0.0447002	0.527947	-0.160045	-0.0661091	-0.0817918
EIP97_00335	hypothetical protein;pseudo=true	-0.240478	-0.171311	0.129095	0.0458988	-0.223608	-0.207083	-0.230947
EIP97_00340	HAD family hydrolase;protein_id=QDL62069.1	-0.163919	-0.263958	-0.110953	-0.257443	-0.350679	-0.544863	-0.345188
EIP97_00345	gamma carbonic anhydrase family protein;protein_id=QDL62070.1	-0.0479554	-0.149313	0.0016518	0.161614	-0.505639	-0.490805	-0.377719
EIP97_00350	oligopeptidase A;protein_id=QDL62071.1	-0.334657	-0.369351	-0.406458	-0.187978	-0.538809	-0.638419	-0.393089
EIP97_00355	YheV family putative metal-binding protein;protein_id=QDL62072.1	-0.0876123	-0.261482	0.00556357	-0.242064	-0.120702	-0.279232	-0.0583981
EIP97_00360	PA0069 family radical SAM protein;protein_id=QDL62073.1	-0.19555	-0.216838	-0.101899	0.12207	0.178402	0.0296754	0.058104
EIP97_00365	type VI secretion-associated lipoprotein TagQ;protein_id=QDL62074.1	-0.418637	0.139971	-0.346442	-1.38933	-0.102754	-0.61866	-0.0651378
EIP97_00370	formylglycine-generating enzyme family protein;protein_id=QDL62075.1	-0.388765	-0.301682	-0.496919	0.0993234	-0.214717	-0.414368	-0.18952
EIP97_00375	ABC transporter permease;protein_id=QDL62076.1	-0.791721	-0.257037	-0.831495	-0.588679	-0.151935	-0.621581	-0.141776
EIP97_00380	ABC transporter ATP-binding protein;protein_id=QDL62077.1	-0.792116	-0.367798	-0.952286	-0.442285	-0.302847	-0.932802	-0.319222
EIP97_00385	VWA domain-containing protein;protein_id=QDL62078.1	-0.598735	-0.313543	-0.728181	-0.336501	-0.364175	-0.699718	-0.245006
EIP97_00390	serine/threonine-protein phosphatase;protein_id=QDL62079.1	-0.415406	-0.0907134	-0.755566	-0.338051	-0.334061	-0.736209	-0.351387
EIP97_00395	type VI secretion system-associated protein TagF;protein_id=QDL62080.1	-0.770327	-0.395687	-0.810031	-0.353984	-0.330543	-0.834394	-0.368441
EIP97_00400	type VI secretion system membrane subunit TssM;protein_id=QDL62081.1	-0.507519	-0.351675	-0.597771	-0.468867	-0.363823	-0.718166	-0.289476
EIP97_00405	DotU family type VI secretion system protein;protein_id=QDL62082.1	-0.593045	-0.202362	-0.528006	-0.471183	-0.611349	-0.807042	-0.483608
EIP97_00410	type VI secretion system baseplate subunit TssK;protein_id=QDL62083.1	-0.359555	-0.0752544	-0.260344	-0.375615	-0.385654	-0.441027	-0.286646
EIP97_00415	type VI secretion system lipoprotein TssJ;protein_id=QDL62084.1	0.00601326	-0.188351	-0.384729	-0.17135	-0.370189	-0.67536	-0.391827
EIP97_00420	type VI secretion system-associated FHA domain protein TagH;protein_id=QDL62085.1	0.224355	0.0446625	-0.0807393	0.503917	0.178777	0.00532913	0.159943
EIP97_00425	type VI secretion system protein TssA;protein_id=QDL62086.1	-0.00616944	-0.128294	-0.323693	-0.569028	-0.450617	-0.722046	-0.172259
EIP97_00430	type VI secretion system contractile sheath small subunit;protein_id=QDL62087.1	-0.342484	-0.336081	-0.54629	-1.4569	-0.547638	-0.966598	-0.411113
EIP97_00435	type VI secretion system contractile sheath large subunit;protein_id=QDL62088.1	-0.269792	-0.290736	-0.260636	-1.22426	-0.282122	-0.612505	-0.239788
EIP97_00440	type VI secretion system tube protein Hcp;protein_id=QDL62089.1	-0.793448	-0.413828	-0.721966	-1.52431	-0.684561	-1.12363	-0.615867
EIP97_00445	tetratricopeptide repeat protein;protein_id=QDL62090.1	-0.548801	-0.0857798	-0.306913	-1.11688	-0.529061	-0.949185	-0.345169
EIP97_00450	type VI secretion system baseplate subunit TssE;protein_id=QDL62091.1	-0.292094	-0.0238809	-0.165442	-0.835176	-0.270664	-0.555819	-0.302563
EIP97_00455	type VI secretion system baseplate subunit TssF;protein_id=QDL62092.1	-0.7508	-0.295443	-0.637548	-0.833763	-0.515651	-0.896141	-0.391666
EIP97_00460	type VI secretion system baseplate subunit TssG;protein_id=QDL62093.1	-0.868879	-0.189565	-0.711409	-0.876979	-0.486156	-1.01682	-0.478762
EIP97_00465	type VI secretion system ATPase TssH;protein_id=QDL62094.1	-0.824509	-0.284841	-0.626991	-1.03075	-0.411945	-0.963212	-0.350251
EIP97_00470	type VI secretion system tip protein VgrG;protein_id=QDL67872.1	-0.866151	-0.45764	-0.811954	-0.934337	-0.515522	-1.01961	-0.573188
EIP97_00475	hypothetical protein;protein_id=QDL62095.1	-0.187497	-0.308659	-0.196094	-0.385087	-0.316448	-0.704109	-0.482663
EIP97_00480	hypothetical protein;protein_id=QDL62096.1	0.121977	-0.268187	-0.159598	-0.282794	-0.501905	-0.689447	-0.265383
EIP97_00485	hypothetical protein;protein_id=QDL62097.1	-0.190961	-0.205129	-0.378227	-0.498575	-0.86112	-0.699791	-0.634366
EIP97_00490	DUF1795 domain-containing protein;protein_id=QDL62098.1	-0.100543	-0.294735	-0.189276	0.277648	-0.644612	-0.698619	-0.812444
EIP97_00495	type VI secretion system tip protein VgrG;protein_id=QDL62099.1	0.172518	0.313044	0.144807	0.458285	-0.0437279	0.0422528	0.0924183
EIP97_00500	hypothetical protein;protein_id=QDL62100.1	-0.00123774	-0.0896065	-0.300788	-0.00214024	-0.322049	-0.122861	-0.214668
EIP97_00505	DUF2169 domain-containing protein;protein_id=QDL62101.1	-0.24022	-0.000942066	-0.474719	-0.606882	-0.0502575	-0.339693	-0.0888799
EIP97_00510	hypothetical protein;protein_id=QDL62102.1	-0.191003	-0.0722363	-0.476612	-0.280656	-0.196758	-0.462108	-0.218634
EIP97_00515	DUF4150 domain-containing protein;protein_id=QDL62103.1	-0.308869	-0.00612602	-0.48536	-0.222369	-0.290055	-0.528763	-0.311694
EIP97_00520	hypothetical protein;protein_id=QDL62104.1	-0.438294	-0.11073	-0.478079	-0.781254	-0.406843	-0.794544	-0.466506
EIP97_00525	TIGR02270 family protein;protein_id=QDL62105.1	-0.439183	-0.212152	-0.438947	-0.529308	-0.308024	-0.545521	-0.334206
EIP97_00530	carbonic anhydrase;protein_id=QDL62106.1	0.0555167	0.076235	-0.175455	-0.35205	-0.397596	-0.28148	-0.320084
EIP97_00535	SulP family inorganic anion transporter;protein_id=QDL62107.1	-0.118375	-0.00263193	-0.295859	-0.81122	-0.255033	-0.103777	-0.169058
EIP97_00540	hypothetical protein;protein_id=QDL62108.1	0.271714	0.162553	0.173496	-0.296164	-0.219073	-0.0256212	-0.097506
EIP97_00545	cytochrome C oxidase subunit II;protein_id=QDL62109.1	0.191623	0.585757	-0.822598	-0.506171	-0.716848	-0.725688	-0.55362
EIP97_00550	cytochrome c oxidase subunit II;protein_id=QDL62110.1	-0.175914	0.129443	-1.00159	-0.291175	-0.88328	-0.715822	-0.790518
EIP97_00555	cytochrome c oxidase subunit I;protein_id=QDL62111.1	-0.60264	-0.607914	-1.0208	-0.00757616	-0.986374	-0.702112	-0.949103
EIP97_00560	cytochrome c oxidase assembly protein;protein_id=QDL62112.1	-0.33062	-0.232633	-0.664672	0.327452	-0.28568	-0.112421	-0.452928
EIP97_00565	cytochrome c oxidase subunit 3;protein_id=QDL62113.1	-0.00174401	-0.0145334	-0.296663	0.419634	0.235295	0.15179	0.165278
EIP97_00570	twin transmembrane helix small protein;protein_id=QDL62114.1	0.0897609	0.0845916	-0.189997	0.494659	0.337602	0.203664	0.317169
EIP97_00575	SURF1 family protein;protein_id=QDL62115.1	-0.40602	-0.188688	-0.579034	0.246566	-0.271583	-0.0414255	-0.430725
EIP97_00580	hypothetical protein;protein_id=QDL62116.1	-0.302444	-0.141886	-0.428068	0.647882	-0.214928	0.0685387	-0.379437
EIP97_00585	heme A synthase;protein_id=QDL62117.1	-0.426223	-0.531346	-0.351178	0.569326	-0.186643	-0.0518922	-0.462177
EIP97_00590	protoheme IX farnesyltransferase 1;protein_id=QDL62118.1	-0.313437	-0.36574	-0.398826	0.263146	-0.102165	-0.0720856	-0.268548
EIP97_00595	SCO family protein;protein_id=QDL62119.1	-0.153541	0.0180883	0.141697	-0.208763	0.351563	0.317647	0.339751
EIP97_00600	GNAT family N-acetyltransferase;protein_id=QDL62120.1	-0.0289291	0.00934505	0.356042	0.104674	0.226221	0.15402	0.162542
EIP97_00605	transcriptional regulator;protein_id=QDL62121.1	-0.0983605	0.0804969	0.15687	0.61128	0.13563	0.0352718	-0.0500536
EIP97_00610	SDR family oxidoreductase;protein_id=QDL62122.1	-0.73093	-0.220627	-0.135937	0.153906	-0.659553	-0.4161	-0.557989
EIP97_00615	2-hydroxychromene-2-carboxylate isomerase;protein_id=QDL62123.1	-0.533635	-0.57704	-0.257861	0.451154	-0.203215	-0.332438	-0.562662
EIP97_00620	C4-dicarboxylate transporter DctA;protein_id=QDL62124.1	-0.197103	-0.318556	-0.113921	0.114478	-0.337198	-0.232325	-0.402938
EIP97_00625	FadR family transcriptional regulator;protein_id=QDL62125.1	-0.547583	-0.417691	-0.321375	-0.147147	-0.381066	-0.300311	-0.380756
EIP97_00630	GntR family transcriptional regulator;protein_id=QDL62126.1	-0.304391	-0.310326	-0.111211	-0.0653542	-0.215238	-0.208766	-0.418463
EIP97_00635	hemolysin;protein_id=QDL62127.1	-4.68357	-1.95085	-1.61797	-0.00144201	-0.345413	-0.328393	-1.33303
EIP97_00640	LysR family transcriptional regulator;protein_id=QDL62128.1	-4.22228	-2.41139	-1.93777	-0.759129	-0.420608	-0.510793	-1.43195
EIP97_00645	type II toxin-antitoxin system RelE/ParE family toxin;protein_id=QDL62129.1	-1.04827	-1.05147	-1.01369	-0.493299	-0.534428	-0.650638	-0.696686
EIP97_00650	ribbon-helix-helix protein%2C CopG family;protein_id=QDL62130.1	-0.553997	-0.441007	-0.397494	0.594343	-0.0841069	0.151001	-0.225127
EIP97_00655	hypothetical protein;protein_id=QDL62131.1	0.0842944	0.0435146	0.131999	-0.819277	-0.0560783	-0.466948	-0.495691
EIP97_00660	water stress/hypersensitive response domain-containing protein;protein_id=QDL62132.1	0.461332	0.0411715	0.159607	0.397696	-0.0602561	-0.045652	-0.18772
EIP97_00665	alkylphosphonate utilization protein;protein_id=QDL62133.1	0.757041	1.05216	0.393619	-1.05613	-0.563954	-0.702486	-0.269537
EIP97_00670	GABA permease;protein_id=QDL62134.1	-0.735975	-0.645144	-0.232894	0.0097898	-0.299501	-0.30091	-0.445332
EIP97_00675	CoA-acylating methylmalonate-semialdehyde dehydrogenase;protein_id=QDL62135.1	-0.58378	-0.625532	-0.128392	0.145426	0.0847635	-0.055668	-0.109312
EIP97_00680	beta-alanine degradation protein BauB;protein_id=QDL62136.1	-0.665666	-0.534531	0.306327	1.1538	0.634354	0.429626	0.337957
EIP97_00685	aspartate aminotransferase family protein;protein_id=QDL62137.1	-0.696151	-0.608201	-0.104373	0.684829	0.376503	0.142183	0.212608
EIP97_00690	HTH-type transcriptional activator BauR;protein_id=QDL62138.1	-0.153143	-0.144797	-0.0176322	0.396598	-0.0150742	-0.0566118	-0.132945
EIP97_00695	guanine deaminase;protein_id=QDL62139.1	-0.0730263	-0.108335	-0.196161	0.367376	-0.0923984	-0.249864	0.00243312
EIP97_00700	hypothetical protein;protein_id=QDL62140.1	-0.731873	-1.35044	0.172636	-0.241208	-2.11167	-1.03578	-1.25872
EIP97_00705	ABC transporter ATP-binding protein;protein_id=QDL62141.1	-0.237269	0.0849168	0.044086	0.427518	-0.230556	-0.032072	-0.163836
EIP97_00710	ABC transporter permease;protein_id=QDL62142.1	-0.0197008	0.0497618	-0.0676298	0.238615	0.0372253	-0.06788	-0.284697
EIP97_00715	ABC transporter permease;protein_id=QDL62143.1	0.0576201	-0.0601383	0.081325	0.353029	-0.0806222	0.0213814	-0.0557055
EIP97_00720	alkyl hydroperoxide reductase;protein_id=QDL62144.1	-2.12262	-2.35342	-2.07069	0.537154	-2.40114	-2.51331	-2.411
EIP97_00725	peroxiredoxin;protein_id=QDL62145.1	-1.84232	-1.97268	-1.69241	0.291269	-1.83062	-1.90041	-2.16563
EIP97_00730	alkyl hydroperoxide reductase subunit F;protein_id=QDL62146.1	-1.54056	-1.54222	-1.91715	-0.373061	-1.71936	-1.86766	-1.61801
EIP97_00735	polyphosphate kinase 2;protein_id=QDL67873.1	0.420239	0.362159	-0.180576	-1.86468	0.0452201	-0.0574049	0.197019
EIP97_00740	8-oxoguanine deaminase;protein_id=QDL62147.1	0.0825302	-0.164244	-0.131747	-0.393489	0.286476	0.174752	0.301469
EIP97_00745	nucleoside hydrolase;protein_id=QDL62148.1	0.270811	0.0984536	-0.372352	-0.511601	-0.193727	-0.0710469	-0.131323
EIP97_00750	ion channel protein Tsx;protein_id=QDL62149.1	0.0843628	-0.0665437	-0.155239	-0.173847	-0.0936027	0.065626	-0.071118
EIP97_00755	nucleoside 2-deoxyribosyltransferase;protein_id=QDL62150.1	0.193496	-0.0642531	-0.127053	0.131791	0.0645324	0.0311126	0.0582146
EIP97_00760	nucleoside 2-deoxyribosyltransferase;protein_id=QDL62151.1	0.315001	0.299402	0.242472	0.140764	0.355635	0.303091	0.159335
EIP97_00765	BMP family ABC transporter substrate-binding protein;protein_id=QDL62152.1	0.609957	0.321098	0.590106	0.265325	0.254982	0.136235	0.00820887
EIP97_00770	2OG-Fe(II) oxygenase;protein_id=QDL62153.1	-0.0848693	-0.222079	-0.264102	0.444495	-0.191491	-0.288688	-0.233091
EIP97_00775	adenosine deaminase;protein_id=QDL62154.1	0.330361	0.206697	0.108753	0.269526	0.0843082	0.0478621	0.0123078
EIP97_00780	RNA polymerase sigma factor;protein_id=QDL67874.1	0.0553813	0.538707	1.40776	0.415906	1.31201	1.48574	0.507891
EIP97_00785	FecR family protein;protein_id=QDL62155.1	0.200189	0.305977	1.26727	-0.246001	1.16557	1.29548	0.314144
EIP97_00790	TonB-dependent receptor;protein_id=QDL62156.1	0.0889316	0.183537	0.29974	0.124732	0.0902112	0.176744	0.049637
EIP97_00795	pca operon transcription factor PcaQ;protein_id=QDL62157.1	0.0814782	0.193025	0.0613986	0.0616384	0.128753	0.104442	0.0635105
EIP97_00800	protocatechuate 3%2C4-dioxygenase subunit beta;protein_id=QDL62158.1	0.011191	-0.142525	-0.187925	-0.0908724	-0.0400018	-0.125969	-0.261172
EIP97_00805	protocatechuate 3%2C4-dioxygenase subunit alpha;protein_id=QDL62159.1	-0.138115	0.0755608	-0.143985	0.231199	-0.0952348	-0.147113	-0.113005
EIP97_00810	hypothetical protein;protein_id=QDL62160.1	-0.309154	-0.102074	-0.200844	0.0393309	-0.207767	-0.141916	-0.603535
EIP97_00815	IclR family transcriptional regulator;protein_id=QDL62161.1	-0.378529	-0.320346	-0.0803462	0.202729	-0.212337	0.0163679	-0.321184
EIP97_00820	triclosan efflux RND transporter adaptor protein TriA;protein_id=QDL62162.1	0.175442	0.0636615	-0.263478	-0.276624	-0.209787	-0.12411	-0.167411
EIP97_00825	triclosan efflux RND transporter adaptor protein TriB;protein_id=QDL62163.1	0.262277	0.0430419	-0.111333	-0.0249089	-0.00956367	0.00212204	-0.0409346
EIP97_00830	triclosan efflux RND transporter permease subunit TriC;protein_id=QDL62164.1	0.161815	-0.00444332	-0.186196	0.0484036	0.104841	0.133549	0.00769024
EIP97_00835	LysR family transcriptional regulator;protein_id=QDL62165.1	0.146024	-0.0556972	-0.275449	-0.23761	-0.11881	-0.0755508	-0.159897
EIP97_00840	hypothetical protein;protein_id=QDL62166.1	0.331432	0.524255	0.161746	0.641831	0.256946	0.276542	0.321738
EIP97_00845	hypothetical protein;protein_id=QDL62167.1	-0.120613	0.341176	0.186987	0.159756	-0.402526	-1.68891	-0.385856
EIP97_00850	OprD family porin;protein_id=QDL62168.1	0.125725	0.19387	0.57677	-0.131617	0.0400882	-0.0389986	-0.0950471
EIP97_00855	AraC family transcriptional regulator;protein_id=QDL62169.1	0.0502716	0.0922597	0.396948	0.160069	0.121112	-0.253181	0.0140915
EIP97_00860	gamma-glutamyltransferase family protein;protein_id=QDL62170.1	-0.725212	-0.155926	-0.421299	-0.822857	-0.850181	-1.0612	-0.531505
EIP97_00865	hypothetical protein;protein_id=QDL62171.1	0.712808	0.816834	0.638544	0.566002	0.509065	0.527929	0.420147
EIP97_00870	hypothetical protein;protein_id=QDL62172.1	0.913187	0.781462	0.9442	0.186198	0.398326	0.318751	0.0687669
EIP97_00875	purine permease;protein_id=QDL62173.1	0.109214	0.0215807	0.205292	0.284211	-0.0088253	0.091254	0.008217
EIP97_00880	TetR family transcriptional regulator;protein_id=QDL62174.1	-0.214583	-0.342056	-0.0791708	0.0795884	-0.455791	-0.486618	-0.491341
EIP97_00885	YigZ family protein;protein_id=QDL62175.1	-0.631187	-0.585301	-0.20465	0.278088	-0.514723	-0.335925	-0.55097
EIP97_00890	GGDEF domain-containing protein;protein_id=QDL67875.1	-0.40831	-0.238819	-0.157323	0.070873	-0.198919	-0.165299	-0.325111
EIP97_00895	DUF1987 domain-containing protein;protein_id=QDL62176.1	-0.282328	-0.364127	-0.368069	-0.427051	-0.381829	-0.310603	-0.67447
EIP97_00900	hypothetical protein;protein_id=QDL62177.1	0.332203	0.77068	0.404805	0.333818	0.176935	0.0303168	-0.00596099
EIP97_00905	HAMP domain-containing protein;protein_id=QDL62178.1	0.0743218	0.239965	-0.0254285	0.123131	-0.0673461	-0.0165741	-0.276118
EIP97_00910	chemotaxis response regulator protein-glutamate methylesterase;protein_id=QDL62179.1	-0.0724454	-0.191375	-0.39987	0.458686	0.150896	-0.0617394	0.103454
EIP97_00915	chemoreceptor glutamine deamidase CheD;protein_id=QDL62180.1	0.134737	0.028788	-0.414128	0.25514	0.438553	0.102589	0.325134
EIP97_00920	chemotaxis protein CheR;protein_id=QDL62181.1	0.0648092	0.0032822	-0.313267	0.108624	0.335358	0.223437	0.276405
EIP97_00925	methyl-accepting chemotaxis protein;protein_id=QDL62182.1	-0.171525	-0.214477	-0.50695	-0.34586	0.110196	0.0321257	0.0407237
EIP97_00930	chemotaxis protein CheW;protein_id=QDL62183.1	0.0624168	-0.0363961	-0.167794	0.497086	0.437016	0.195127	0.373249
EIP97_00935	chemotaxis protein CheA;protein_id=QDL62184.1	0.00649327	0.0524414	-0.599039	-0.0327885	0.281517	0.0471269	0.359701
EIP97_00940	response regulator;protein_id=QDL62185.1	0.271844	0.36264	-0.464934	-0.101476	0.418432	0.192295	0.486571
EIP97_00945	methyl-accepting chemotaxis protein;protein_id=QDL62186.1	0.0115804	-0.0319378	-0.496243	-0.0144562	0.020954	-0.0918595	0.103285
EIP97_00950	LysR family transcriptional regulator;protein_id=QDL62187.1	-0.16853	-0.248876	-0.119721	0.111396	-0.172473	-0.101393	-0.182238
EIP97_00955	3-oxoacyl-ACP reductase FabG;protein_id=QDL62188.1	0.106462	0.170752	-0.029456	-0.0722609	-0.271793	-0.184261	-0.103111
EIP97_00960	arylsulfatase;protein_id=QDL62189.1	0.134629	0.118238	0.0232144	-0.10087	0.0483471	0.114727	0.0118912
EIP97_00965	ABC transporter ATP-binding protein;protein_id=QDL62190.1	-0.242899	0.143747	-0.158114	-0.364398	-0.072275	0.00428164	-0.059111
EIP97_00970	ABC transporter permease;protein_id=QDL62191.1	0.0682939	0.173252	0.105447	0.10562	0.108142	0.105437	0.0217893
EIP97_00975	ABC transporter;protein_id=QDL62192.1	-0.153786	0.00248838	-0.147677	0.31245	0.226661	0.228133	0.269946
EIP97_00980	OprD family porin;protein_id=QDL62193.1	0.0315446	0.0523394	0.134955	0.476305	0.0564016	0.186917	0.1526
EIP97_00985	phosphatase PAP2 family protein;protein_id=QDL62194.1	0.408143	0.402317	0.20266	0.237494	0.311559	0.648156	0.281874
EIP97_00990	LysR family transcriptional regulator;protein_id=QDL62195.1	0.37949	0.347781	0.350046	0.582777	0.362108	0.36658	0.341658
EIP97_00995	hypothetical protein;protein_id=QDL62196.1	0.116541	0.916856	0.581481	0.739077	0.471165	0.666896	0.37701
EIP97_01000	TonB-dependent receptor;protein_id=QDL62197.1	0.076575	-0.0156658	0.121659	0.604896	0.00918586	0.17929	0.0344282
EIP97_01005	TauD/TfdA family dioxygenase;protein_id=QDL62198.1	-0.3989	-0.154321	-0.381786	-0.172615	0.0524571	0.0737613	-0.0599972
EIP97_01010	TauD/TfdA family dioxygenase;protein_id=QDL62199.1	0.20337	0.393731	0.127593	0.00695672	0.125053	0.524797	0.295509
EIP97_01015	Re/Si-specific NAD(P)(+) transhydrogenase subunit alpha;protein_id=QDL62200.1	0.0311401	0.132158	-0.47068	-0.537268	0.093827	0.0988119	0.03005
EIP97_01020	NAD(P) transhydrogenase subunit alpha;protein_id=QDL62201.1	-0.472097	-0.665421	-0.937901	-0.567234	-0.124977	0.068895	-0.420563
EIP97_01025	NAD(P)(+) transhydrogenase (Re/Si-specific) subunit beta;protein_id=QDL62202.1	-0.63983	-0.625474	-0.865939	-0.601059	-0.245669	-0.0683306	-0.557261
EIP97_01030	protein tonB2;protein_id=QDL62203.1	-0.6206	-0.685481	-1.28011	-0.56293	-0.751983	-0.666225	-0.718584
EIP97_01035	MotA/TolQ/ExbB proton channel family protein;protein_id=QDL62204.1	-0.415932	-0.335846	-0.594226	0.198771	-0.636916	-0.322046	-0.376675
EIP97_01040	biopolymer transporter ExbD;protein_id=QDL62205.1	-0.935415	-1.15444	-1.78604	0.796248	-1.71398	-1.68831	-1.30343
EIP97_01045	DUF3079 domain-containing protein;protein_id=QDL62206.1	-0.681521	-1.16233	-1.75371	1.23847	-1.48445	-1.40854	-1.05898
EIP97_01050	alpha/beta hydrolase;protein_id=QDL62207.1	0.489098	0.232357	0.146211	0.481744	0.248667	0.18732	0.252526
EIP97_01055	malonate decarboxylase subunit alpha;protein_id=QDL62208.1	0.38813	-0.327627	-0.632448	-0.429658	-0.803717	-0.24465	-0.123505
EIP97_01060	triphosphoribosyl-dephospho-CoA synthase;protein_id=QDL62209.1	0.253756	-0.283065	-0.523105	0.202773	-0.39958	0.0189064	0.15541
EIP97_01065	malonate decarboxylase ACP;protein_id=QDL62210.1	0.258187	-0.383358	-0.670707	0.0501216	-0.358837	0.10299	0.214376
EIP97_01070	biotin-independent malonate decarboxylase subunit beta;protein_id=QDL62211.1	0.216724	-0.357681	-0.634303	-0.365712	-0.430367	0.0591503	0.174415
EIP97_01075	biotin-independent malonate decarboxylase subunit gamma;protein_id=QDL62212.1	0.226948	-0.223802	-0.467764	-0.210437	-0.225069	0.289284	0.395758
EIP97_01080	malonate decarboxylase holo-ACP synthase;protein_id=QDL62213.1	0.200234	0.00886558	-0.465306	-0.36978	-0.181589	0.20356	0.33644
EIP97_01085	malonate decarboxylase subunit epsilon;protein_id=QDL62214.1	0.12818	-0.110787	-0.453864	-0.295251	-0.214607	0.0463539	0.175905
EIP97_01090	malonate transporter subunit MadL;protein_id=QDL62215.1	0.317489	-0.0657656	-0.177072	-0.0943739	-0.228814	0.189422	0.147246
EIP97_01095	malonate transporter subunit MadM;protein_id=QDL62216.1	0.106047	-0.051975	-0.227813	0.123199	0.0711516	0.396776	-0.0237999
EIP97_01100	LysR family transcriptional regulator;protein_id=QDL62217.1	-0.0996322	0.0602334	-0.0274471	0.0957108	-0.325967	-0.174398	-0.0961869
EIP97_01105	LysR family transcriptional regulator;protein_id=QDL62218.1	-0.284069	-0.0943611	-0.224379	-0.0933705	-0.273165	-0.367952	-0.0701921
EIP97_01110	hypothetical protein;protein_id=QDL62219.1	-0.0661346	-0.0550234	-0.482905	0.198365	-0.578182	-0.306699	0.0357739
EIP97_01115	aldehyde dehydrogenase;protein_id=QDL62220.1	-0.245946	-0.520257	0.0993401	0.682213	-0.444581	-0.379275	-0.206581
EIP97_01120	APC family permease;protein_id=QDL62221.1	-0.026778	0.0981323	0.297567	0.60622	-0.083851	0.11312	-0.0733218
EIP97_01125	aspartate aminotransferase family protein;protein_id=QDL62222.1	-0.297048	-0.514305	-0.215469	0.520285	-0.13663	-0.209387	-0.433027
EIP97_01130	ABC transporter substrate-binding protein;protein_id=QDL62223.1	-0.14058	-0.177488	-0.243984	0.188327	-0.21768	0.151084	-0.296162
EIP97_01135	dihydrodipicolinate synthase family protein;protein_id=QDL62224.1	-0.222164	0.08371	0.140134	0.279915	0.220354	0.348643	0.230724
EIP97_01140	aldolase;protein_id=QDL62225.1	-0.113621	-0.0168595	0.0119491	0.053025	-0.0303339	-0.0123806	-0.0300507
EIP97_01145	helix-turn-helix domain-containing protein;protein_id=QDL62226.1	-0.175935	-0.139316	0.121217	0.0228441	-0.3393	-0.360861	-0.356078
EIP97_01150	CoA transferase subunit A;protein_id=QDL62227.1	0.0858193	-0.168977	0.0625899	0.393645	-0.351351	0.201442	-0.491359
EIP97_01155	CoA-transferase subunit beta;protein_id=QDL62228.1	-0.218109	-0.0748811	0.171527	0.345375	-0.00887151	0.0366335	-0.244713
EIP97_01160	3-oxoadipyl-CoA thiolase;protein_id=QDL62229.1	-0.331278	-0.186644	0.0479255	0.298969	-0.0296933	-0.0371073	-0.19881
EIP97_01165	MFS transporter;protein_id=QDL62230.1	-0.259511	-0.355203	-0.620008	-0.375658	-0.511503	-0.560173	-0.402924
EIP97_01170	3-carboxy-cis%2Ccis-muconate cycloisomerase;protein_id=QDL62231.1	-0.37902	-0.309423	-0.3063	-0.0469573	-0.265967	-0.269025	-0.248407
EIP97_01175	3-oxoadipate enol-lactonase;protein_id=QDL62232.1	-0.27095	-0.642344	-0.44989	-0.195682	-0.396276	-0.496691	-0.43082
EIP97_01180	4-carboxymuconolactone decarboxylase;protein_id=QDL62233.1	-0.0632337	-0.451649	-0.187354	0.503873	-0.241566	-0.303909	-0.379665
EIP97_01185	LysR family transcriptional regulator;protein_id=QDL62234.1	-0.332745	-0.367563	-0.0755849	0.268831	-0.220773	-0.223489	-0.375506
EIP97_01190	nucleoside-binding protein;protein_id=QDL62235.1	0.372444	0.252411	0.0068484	0.598957	-0.036437	0.0859523	0.481337
EIP97_01195	MFS transporter;protein_id=QDL62236.1	-0.39929	-0.236018	-0.296981	-0.0670238	-0.312322	0.0169726	-0.4312
EIP97_01200	IclR family transcriptional regulator;protein_id=QDL62237.1	-2.29853	-0.975967	-0.970157	0.136904	-0.660529	-0.420387	-1.27769
EIP97_01205	Gfo/Idh/MocA family oxidoreductase;protein_id=QDL62238.1	-0.166589	0.226371	0.197032	0.397883	0.230212	0.433158	-0.089201
EIP97_01210	sugar phosphate isomerase/epimerase;protein_id=QDL62239.1	0.039571	0.247355	0.25886	0.633068	0.109757	0.305074	-0.136761
EIP97_01215	DMT family transporter;protein_id=QDL62240.1	0.4889	0.605209	0.430057	0.0384762	0.170408	0.140348	0.374485
EIP97_01220	OprD family porin;protein_id=QDL62241.1	0.245021	0.340381	0.397101	0.70092	0.408061	0.370631	0.23797
EIP97_01225	MFS transporter;protein_id=QDL62242.1	0.170196	0.281712	0.156384	0.582934	0.39394	0.365735	0.216182
EIP97_01230	4-hydroxyphenylpyruvate dioxygenase;protein_id=QDL62243.1	0.204276	0.108837	0.123429	0.29023	0.045671	0.0145826	0.051682
EIP97_01235	TetR/AcrR family transcriptional regulator;protein_id=QDL62244.1	-0.763259	-0.429458	-0.536125	0.199803	-0.813213	-0.810478	-0.798464
EIP97_01240	shikimate dehydrogenase;protein_id=QDL62245.1	-1.19916	-0.931348	-0.927178	0.00613954	-1.19673	-0.939418	-1.06195
EIP97_01245	type II 3-dehydroquinate dehydratase;protein_id=QDL62246.1	-0.428002	-0.576748	-0.360333	-0.13063	-0.541511	-0.150005	-0.2328
EIP97_01250	DHA2 family efflux MFS transporter permease subunit;protein_id=QDL62247.1	-0.0862807	-0.0597132	-0.0635203	-0.503017	-0.488626	-0.460403	-0.166919
EIP97_01255	4-hydroxybenzoate 3-monooxygenase;protein_id=QDL62248.1	-0.816431	-0.59876	-0.44244	0.090034	-0.634836	-0.720675	-0.614592
EIP97_01260	helix-turn-helix domain-containing protein;protein_id=QDL62249.1	-0.175524	-0.199614	0.0272049	0.722955	-0.247986	-0.228853	-0.347098
EIP97_01265	GNAT family N-acetyltransferase;protein_id=QDL62250.1	-1.53481	-1.78049	-1.30164	0.710581	-1.4423	-1.52844	-1.60986
EIP97_01270	CBS domain-containing protein;protein_id=QDL62251.1	-2.09677	-2.22516	-2.17527	0.377077	-2.06043	-2.16102	-2.15203
EIP97_01275	suppressor of fused domain protein;protein_id=QDL62252.1	0.352462	0.239926	0.246493	-0.0955597	-0.104035	0.1696	0.241264
EIP97_01280	hypothetical protein;protein_id=QDL62253.1	-0.0857263	-0.0799717	-0.206702	0.101638	0.012641	0.171952	-0.307114
EIP97_01285	MarR family transcriptional regulator;protein_id=QDL62254.1	-0.403748	-0.406885	-0.0778848	0.21816	-0.549336	-0.48481	-0.31092
EIP97_01290	UbiD family decarboxylase;protein_id=QDL62255.1	-0.255741	-0.199297	0.0460379	0.423751	-0.298019	-0.0865932	-0.305886
EIP97_01295	DUF1275 domain-containing protein;protein_id=QDL67876.1	-0.00953003	0.0923533	0.196617	-0.0264234	-0.148668	-0.0994912	-0.13836
EIP97_01300	hypothetical protein;protein_id=QDL62256.1	0.0585846	0.0657704	-0.153645	0.556124	-0.0221105	0.0645805	0.132962
EIP97_01305	DUF4065 domain-containing protein;protein_id=QDL62257.1	0.0228334	-0.316855	-0.253041	0.357402	-0.231234	-0.352469	-0.247631
EIP97_01310	hypothetical protein;protein_id=QDL62258.1	0.118198	-0.195065	-0.171199	-0.144995	-0.0177459	-0.153016	0.0411289
EIP97_01315	IS3 family transposase;protein_id=QDL62259.1	-0.0759583	-0.172353	-0.0762033	0.0196741	-0.0986846	-0.21045	-0.181441
EIP97_01315	IS3 family transposase;protein_id=QDL62259.1	0.197168	-0.268224	0.121183	0.352388	0.313464	0.270733	0.203401
EIP97_01320	DUF2875 domain-containing protein;protein_id=QDL67877.1	-0.12867	-0.119824	-0.169902	0.000985693	-0.0935693	-0.14696	-0.147381
EIP97_01325	DUF3274 domain-containing protein;protein_id=QDL62260.1	-0.0581931	-0.0968002	-0.189598	-0.48098	0.0574985	-0.198268	-0.0810077
EIP97_01330	hypothetical protein;protein_id=QDL62261.1	-0.441995	-0.271274	-0.415331	-0.508807	0.0018861	-0.24792	-0.0589473
EIP97_01335	type VI secretion system tip protein VgrG;protein_id=QDL62262.1	-0.0615641	-0.168451	-0.0142427	-0.228421	0.239662	-0.146026	0.0554621
EIP97_01340	Hcp family type VI secretion system effector;protein_id=QDL62263.1	-1.05477	-1.5609	-0.425261	-1.83092	0.515673	-0.343174	-0.194121
EIP97_01345	AbrB/MazE/SpoVT family DNA-binding domain-containing protein;protein_id=QDL62264.1	0.495088	-0.075629	0.217971	0.700045	0.0840242	0.0272151	0.129666
EIP97_01350	DUF3375 domain-containing protein;protein_id=QDL62265.1	0.02482	-0.0215021	-0.142777	0.25474	-0.18365	-0.271761	-0.150972
EIP97_01355	DUF4194 domain-containing protein;protein_id=QDL67878.1	0.182343	-0.0591713	0.00150425	0.0812313	-0.0908821	0.0046063	-0.123718
EIP97_01360	hypothetical protein;protein_id=QDL62266.1	-0.0699039	-0.259919	-0.202917	-0.0627998	-0.177237	-0.341914	-0.262364
EIP97_01365	hypothetical protein;protein_id=QDL67879.1	-0.0377073	-0.214761	-0.105071	-0.159273	-0.144985	-0.341591	-0.237728
EIP97_01370	IS3 family transposase;protein_id=QDL62267.1	-0.00491384	0.0502268	0.211449	0.0510705	-0.131608	0.024195	-0.159771
EIP97_01370	IS3 family transposase;protein_id=QDL62267.1	0.0432585	-0.0294506	0.142534	-0.280029	-0.166551	-0.0480434	-0.124713
EIP97_01375	hypothetical protein;pseudo=true	0.344622	0.0652063	0.227855	0.441858	0.117775	0.202312	0.167559
EIP97_01380	lipopolysaccharide heptosyltransferase family protein;protein_id=QDL62268.1	0.455041	0.221024	0.185095	0.633938	0.218819	0.124848	0.277239
EIP97_01385	hypothetical protein;protein_id=QDL67880.1	-0.0151531	-0.26889	-0.184968	-0.102071	-0.325138	-0.365755	-0.371012
EIP97_01390	hypothetical protein;protein_id=QDL67881.1	-0.050212	-0.290579	-0.197267	-0.268674	-0.369114	-0.572293	-0.418145
EIP97_01395	histidinol-phosphatase HisJ family protein;protein_id=QDL62269.1	0.0127731	-0.0519208	-0.0469362	-0.274009	-0.492595	-0.702721	-0.471778
EIP97_01400	radical SAM protein;protein_id=QDL62270.1	0.0973906	-0.119507	-0.285148	-0.53125	-0.278362	-0.426978	-0.153466
EIP97_01405	hypothetical protein;protein_id=QDL62271.1	-0.234211	-0.251421	-0.201769	-0.453794	-0.327372	-0.388871	-0.483706
EIP97_01410	hypothetical protein;protein_id=QDL62272.1	-0.329653	-0.265971	-0.336041	-0.447435	-0.504434	-0.520502	-0.662861
EIP97_01415	hypothetical protein;protein_id=QDL62273.1	-0.262398	-0.365705	-0.455397	-0.158129	-0.317499	-0.226971	-0.334805
EIP97_01420	XRE family transcriptional regulator;protein_id=QDL62274.1	0.214842	0.122205	-0.128402	0.456421	-0.0695945	0.0083565	0.0215715
EIP97_01425	hypothetical protein;protein_id=QDL62275.1	0.0418663	-0.0891127	-0.0535525	0.505046	-0.0823116	-0.0125404	-0.0458381
EIP97_01430	DUF3596 domain-containing protein;protein_id=QDL62276.1	0.641568	0.611435	0.792899	0.806689	0.273018	0.271553	0.518265
EIP97_01435	hypothetical protein;protein_id=QDL62277.1	0.924173	1.36408	0.968205	1.0315	0.484641	0.862841	0.790547
EIP97_01440	XRE family transcriptional regulator;protein_id=QDL67882.1	0.324876	0.37738	0.537583	1.06094	0.238209	0.452472	0.450968
EIP97_01450	hypothetical protein;protein_id=QDL67883.1	-0.0522503	0.0761451	-0.0193488	-0.41377	-0.289677	-0.376568	-0.0347817
EIP97_01455	NAD-dependent succinate-semialdehyde dehydrogenase;protein_id=QDL62278.1	-0.401869	-0.32762	-0.0885832	-0.240963	-0.403033	-0.350856	-0.418724
EIP97_01460	hypothetical protein;protein_id=QDL62279.1	-0.450526	-0.385775	-0.04832	-0.470256	-0.332015	-0.199117	-0.277577
EIP97_01465	5-aminovalerate aminotransferase DavT;protein_id=QDL62280.1	-0.538213	-0.357592	-0.0647092	-0.60101	-0.338827	-0.19135	-0.348825
EIP97_01470	response regulator;protein_id=QDL62281.1	-0.0435145	-0.139265	-0.232291	-0.594216	-0.0751166	-0.154554	-0.0618239
EIP97_01475	response regulator;protein_id=QDL62282.1	-0.484541	-0.31579	-0.480321	-0.5851	-0.379137	-0.360095	-0.323825
EIP97_01480	PLP-dependent aminotransferase family protein;protein_id=QDL62283.1	-0.322305	-0.331564	-0.331662	-0.0927523	-0.188249	-0.233857	-0.215895
EIP97_01485	carboxymuconolactone decarboxylase family protein;protein_id=QDL62284.1	-1.16483	-1.29694	-1.14983	0.281592	-0.482088	-0.520397	-1.04588
EIP97_01490	cupin domain-containing protein;protein_id=QDL62285.1	-1.40483	-1.45635	-1.28995	-0.187285	-0.628225	-0.593733	-1.16944
EIP97_01495	antibiotic biosynthesis monooxygenase;protein_id=QDL62286.1	-1.59602	-1.45779	-1.258	0.04302	-0.592327	-0.452213	-1.24834
EIP97_01500	LysR family transcriptional regulator;protein_id=QDL62287.1	-1.63918	-1.46194	-1.18501	0.293059	-0.510852	-0.359926	-1.04559
EIP97_01505	MFS transporter;protein_id=QDL62288.1	-0.360673	-0.22407	-0.124093	0.475882	0.123523	0.326665	-0.100528
EIP97_01510	hypothetical protein;protein_id=QDL62289.1	-0.0237901	-0.399791	-0.253997	0.299656	-0.0637043	-0.17358	-0.0367657
EIP97_01515	Crp/Fnr family transcriptional regulator;protein_id=QDL62290.1	-0.188056	-0.305967	-0.527214	0.210956	-0.586761	-0.636316	-0.519414
EIP97_01520	DUF962 domain-containing protein;protein_id=QDL62291.1	-0.714649	-0.55545	-0.831471	-0.126852	-0.375246	-0.26996	-0.80159
EIP97_01525	peptidase;protein_id=QDL62292.1	-0.996215	-0.573309	-0.762094	-0.392542	-0.362608	-0.197206	-0.656841
EIP97_01530	sulfite exporter TauE/SafE family protein;protein_id=QDL62293.1	-0.410315	-0.19334	-0.254062	0.123627	-0.123752	-0.115506	-0.0318884
EIP97_01535	transcriptional regulator;protein_id=QDL62294.1	-0.623919	-0.368862	-0.293038	-0.268135	-0.499946	-0.295246	-0.343187
EIP97_01540	sulfate/thiosulfate import ATP-binding protein CysA;protein_id=QDL62295.1	-0.939433	-1.30306	-1.03474	-1.4422	-1.28525	-0.784095	-1.19061
EIP97_01545	sulfate ABC transporter permease subunit CysW;protein_id=QDL62296.1	-0.784757	-1.13386	-0.951918	-1.40261	-1.23334	-0.986508	-1.14691
EIP97_01550	sulfate ABC transporter permease subunit CysT;protein_id=QDL62297.1	-0.636394	-0.828147	-0.362406	-0.866827	-1.07419	-0.733821	-0.889462
EIP97_01555	sulfate ABC transporter substrate-binding protein;protein_id=QDL62298.1	-0.482851	-0.641802	-0.653345	-0.782513	-0.812978	-0.403115	-0.57793
EIP97_01560	DUF2292 domain-containing protein;protein_id=QDL62299.1	0.211358	0.283466	0.315893	0.736425	0.0681241	0.401971	0.360421
EIP97_01565	EAL domain-containing protein;protein_id=QDL62300.1	0.134522	0.164345	0.14282	-0.0641082	-0.0372489	-0.0155443	0.00187632
EIP97_01570	acyl-CoA desaturase;protein_id=QDL62301.1	0.497805	0.343594	0.437346	-0.823761	0.151215	-0.0833087	0.193663
EIP97_01575	3-guanidinopropionate transporter;protein_id=QDL62302.1	0.52467	0.318352	0.583105	0.523633	0.559596	0.388511	0.60987
EIP97_01580	agmatinase;protein_id=QDL62303.1	0.247833	0.306323	0.306745	-0.710966	-0.00998316	0.0992715	0.143025
EIP97_01585	LysR family transcriptional regulator;protein_id=QDL62304.1	-0.373796	-0.309932	-0.184828	-0.141706	-0.308979	-0.492745	-0.385697
EIP97_01590	hypothetical protein;protein_id=QDL62305.1	0.315394	0.239008	0.550436	0.15573	0.129819	-0.00173433	0.100627
EIP97_01595	diguanylate cyclase;protein_id=QDL62306.1	0.151606	0.170184	0.117208	0.152946	-0.0169463	-0.0777557	-0.122642
EIP97_01600	OprD family porin;protein_id=QDL62307.1	0.156865	0.233383	0.474698	-0.525237	-0.0345936	-0.00689511	-0.0825466
EIP97_01605	agmatine deiminase;protein_id=QDL62308.1	0.270839	0.334205	0.198549	-0.774965	-0.00382451	-0.198017	0.0168403
EIP97_01610	N-carbamoylputrescine amidase;protein_id=QDL62309.1	0.359825	0.316199	-0.00419138	0.097805	0.0752366	0.0783418	-0.0510399
EIP97_01615	TetR/AcrR family transcriptional regulator;protein_id=QDL62310.1	0.307757	0.357736	0.260942	0.188592	0.0638915	0.0408201	-0.00437712
EIP97_01620	polyamine ABC transporter substrate-binding protein;protein_id=QDL62311.1	0.557463	0.545094	0.147283	-0.738061	-0.0424536	-0.0584915	0.0228895
EIP97_01625	glutamine synthetase;protein_id=QDL62312.1	0.210821	-0.00665417	0.056343	0.266439	-0.083252	-0.072944	-0.0642244
EIP97_01630	gamma-glutamyl-gamma-aminobutyrate hydrolase family protein;protein_id=QDL62313.1	0.231417	0.132739	0.0853348	0.551325	0.124536	0.112613	0.205884
EIP97_01635	glutamine synthetase;protein_id=QDL62314.1	-0.0611609	-0.122895	0.105912	-0.208454	-0.0876617	-0.174476	-0.127752
EIP97_01640	aspartate aminotransferase family protein;protein_id=QDL62315.1	-0.236236	0.0607358	0.0783983	-0.725075	-0.195618	-0.219162	-0.144684
EIP97_01645	putrescine-binding periplasmic protein SpuD;protein_id=QDL62316.1	-0.387544	-0.426878	-0.385253	-0.882761	-0.556893	-0.429204	-0.562491
EIP97_01650	spermidine-binding periplasmic protein SpuE;protein_id=QDL62317.1	-0.261978	-0.0888628	-0.0233849	-0.361704	-0.433869	-0.504515	-0.40395
EIP97_01655	polyamine ABC transporter ATP-binding protein;protein_id=QDL62318.1	-0.36174	-0.271449	0.0684236	-0.217224	-0.421068	-0.402283	-0.307048
EIP97_01660	ABC transporter permease subunit;protein_id=QDL67884.1	-0.238076	-0.288674	0.144105	-0.0203361	-0.153461	-0.196096	-0.156426
EIP97_01665	ABC transporter permease subunit;protein_id=QDL62319.1	-0.477032	-0.236028	-0.00490652	-0.381578	-0.206008	-0.159038	-0.240074
EIP97_01670	penicillin acylase family protein;protein_id=QDL62320.1	0.125369	0.0944809	-0.068598	-0.293251	0.0312624	0.0173567	-0.0295419
EIP97_01675	transcriptional regulator;protein_id=QDL62321.1	0.563285	0.443621	-0.186573	-0.283069	0.0643286	0.0481867	0.19169
EIP97_01680	AraC family transcriptional regulator;protein_id=QDL62322.1	0.334068	0.104681	-0.254513	-0.831838	0.118434	0.0712824	0.154861
EIP97_01685	transcriptional regulator;protein_id=QDL62323.1	0.471504	0.0790772	-0.258829	-0.733565	0.0620616	0.0172514	-0.0418484
EIP97_01690	thiol-disulfide isomerase;protein_id=QDL62324.1	0.111453	0.270596	0.354399	0.000431703	0.0263781	0.0496389	0.0467704
EIP97_01695	alpha/beta hydrolase;protein_id=QDL62325.1	-0.0799623	-0.150349	0.0901141	-0.189427	-0.175	-0.14266	-0.225126
EIP97_01700	hypothetical protein;protein_id=QDL62326.1	-0.100477	-0.142815	-0.0970943	0.0147891	-0.153198	-0.246245	-0.325382
EIP97_01705	2OG-Fe(II) oxygenase;protein_id=QDL62327.1	0.4311	0.415434	0.344731	0.453518	0.325335	0.179218	0.420163
EIP97_01710	hypothetical protein;protein_id=QDL62328.1	0.229953	0.331055	0.457533	-0.447678	0.593868	0.529419	0.513825
EIP97_01715	DUF523 domain-containing protein;protein_id=QDL62329.1	0.0709609	0.216406	0.202106	0.440434	0.0320224	0.0552353	0.0150749
EIP97_01720	amino acid ABC transporter permease;protein_id=QDL62330.1	0.19455	0.0437885	-0.0448489	-0.0688857	0.155331	0.0705502	0.0424599
EIP97_01725	cystine ABC transporter substrate-binding protein;protein_id=QDL62331.1	0.286404	0.152763	-0.200881	-0.792752	0.252352	0.185282	0.331283
EIP97_01730	DUF4399 domain-containing protein;protein_id=QDL62332.1	-0.562072	-0.797513	-0.742429	0.325461	-0.298345	-0.306459	-0.390933
EIP97_01735	phosphoglycerate dehydrogenase;protein_id=QDL62333.1	-0.0114208	0.0688254	0.173756	-0.570695	-0.317532	-0.29512	-0.18677
EIP97_01740	FAD-binding oxidoreductase;protein_id=QDL62334.1	0.406723	0.511785	0.259473	-0.653858	-0.24698	-0.425371	-0.0362181
EIP97_01745	fumarylacetoacetate hydrolase family protein;protein_id=QDL62335.1	-0.131398	-0.10763	-0.0540297	0.0120773	-0.296659	-0.312834	-0.342098
EIP97_01750	DNA-binding protein;protein_id=QDL62336.1	0.19218	0.294676	0.277221	-0.286744	-0.10563	-0.170682	-0.0892945
EIP97_01755	NirD/YgiW/YdeI family stress tolerance protein;protein_id=QDL62337.1	0.76712	0.876632	0.809564	-0.793279	-0.63824	-0.483977	-0.462593
EIP97_01760	histone deacetylase family protein;protein_id=QDL62338.1	0.0558974	0.289488	0.289711	0.329329	0.0101151	0.10311	0.0434585
EIP97_01765	APC family permease;protein_id=QDL62339.1	-0.0751334	0.0431455	0.228328	0.134715	-0.0500661	0.0995459	-0.0452643
EIP97_01770	extracellular solute-binding protein;protein_id=QDL62340.1	-0.055195	0.0194568	0.177728	0.344404	0.0986217	0.0313887	-0.0732888
EIP97_01775	ABC transporter permease;protein_id=QDL62341.1	0.636702	0.364841	0.493465	0.711618	0.41597	0.38405	0.172326
EIP97_01780	ABC transporter permease;protein_id=QDL62342.1	0.101578	0.199563	0.167536	0.582632	0.188262	0.32506	0.210124
EIP97_01785	ABC transporter ATP-binding protein;protein_id=QDL62343.1	0.0164229	0.0182906	-0.080254	0.00273009	0.110704	0.140297	0.034201
EIP97_01790	hypothetical protein;protein_id=QDL62344.1	0.224459	-0.179956	0.111911	0.686604	0.305414	0.0249921	0.404684
EIP97_01795	DNA-binding protein;protein_id=QDL62345.1	0.0684074	0.143498	-0.0156916	0.236337	0.240258	0.113105	0.29714
EIP97_01800	autotransporter domain-containing protein;protein_id=QDL62346.1	0.0160146	0.0657407	0.00281828	-0.37149	0.0716159	0.0586662	0.0750635
EIP97_01805	DUF1508 domain-containing protein;protein_id=QDL62347.1	0.426556	-0.0326226	0.148447	0.898476	0.0208865	-0.0582821	0.0737729
EIP97_01810	ribose-5-phosphate isomerase;protein_id=QDL62348.1	0.746337	0.718012	0.351788	-0.53606	0.00670773	-0.181031	0.0761943
EIP97_01815	threonine ammonia-lyase%2C biosynthetic;protein_id=QDL62349.1	0.287853	0.280471	0.186576	-0.412765	-0.467133	-0.521211	-0.193759
EIP97_01820	DUF2269 family protein;protein_id=QDL62350.1	-0.0983294	0.149629	-0.228643	-0.0513813	0.0284504	-0.0253491	0.00054837
EIP97_01825	SDR family oxidoreductase;protein_id=QDL62351.1	-0.206533	-0.0329174	-0.423916	-0.241861	0.0900147	-0.0157099	0.0894525
EIP97_01830	DUF2269 domain-containing protein;protein_id=QDL62352.1	0.00159877	-0.0144784	-0.048252	0.43436	0.156966	0.0466756	0.128856
EIP97_01835	MFS transporter;protein_id=QDL62353.1	-0.0173393	0.155177	-0.0698275	-0.0356386	0.0222459	0.0352095	-0.0162213
EIP97_01840	HAD-IB family hydrolase;protein_id=QDL62354.1	0.470328	0.49803	0.486118	-0.389569	0.14248	0.139713	0.281084
EIP97_01845	RNA pyrophosphohydrolase;protein_id=QDL62355.1	0.0349475	0.079645	0.00867664	0.162633	-0.0417817	-0.150209	0.0351975
EIP97_01850	phosphoenolpyruvate-protein phosphotransferase PtsP;protein_id=QDL62356.1	-0.161642	-0.233693	-0.0579111	0.428074	-0.149294	-0.259321	-0.188116
EIP97_01855	sensor domain-containing diguanylate cyclase;protein_id=QDL62357.1	-0.0235552	0.104192	0.0160839	0.0437373	-0.140648	-0.107297	-0.149312
EIP97_01860	hypothetical protein;protein_id=QDL62358.1	-0.075821	0.0290482	-0.0543998	0.112278	-0.159342	-0.0750244	-0.121529
EIP97_01865	sulfite exporter TauE/SafE family protein;protein_id=QDL62359.1	0.351654	0.59605	0.506223	0.393855	0.172661	0.129386	0.223714
EIP97_01870	prolipoprotein diacylglyceryl transferase;protein_id=QDL62360.1	0.18929	0.233658	0.457189	-0.242507	-0.349888	-0.327731	-0.322762
EIP97_01875	thymidylate synthase;protein_id=QDL62361.1	0.52055	0.50617	0.443598	0.202056	0.208746	0.208441	0.212615
EIP97_01880	FkbM family methyltransferase;protein_id=QDL62362.1	0.0529645	-0.0636107	0.178335	0.251329	0.104361	0.0199762	-0.00431861
EIP97_01885	DUF3482 domain-containing protein;protein_id=QDL62363.1	-0.247681	-0.455281	-0.247181	0.227254	-0.115841	-0.171093	-0.255764
EIP97_01890	DUF2868 domain-containing protein;protein_id=QDL62364.1	-0.318182	-0.286275	-0.291916	0.00225351	-0.232168	-0.348465	-0.285617
EIP97_01895	hypothetical protein;protein_id=QDL62365.1	0.056433	0.03875	0.0366523	0.295575	0.103801	0.22446	0.0129554
EIP97_01900	glycerophosphodiester phosphodiesterase;protein_id=QDL62366.1	-0.0182729	0.0735644	-0.0902578	-0.336811	-0.0739516	-0.107594	-0.0540075
EIP97_01905	hypothetical protein;protein_id=QDL62367.1	-0.0212921	0.293727	0.207712	0.410571	-0.0624151	0.181844	-0.0419138
EIP97_01910	hypothetical protein;protein_id=QDL62368.1	-0.0018033	0.0190922	0.0278866	0.733454	-0.112199	-0.0856972	-0.0279304
EIP97_01915	dihydrofolate reductase;protein_id=QDL62369.1	0.258168	0.19571	0.233158	0.139859	-0.124651	-0.151987	-0.0705084
EIP97_01920	metallophosphoesterase;protein_id=QDL62370.1	0.456491	0.297152	0.320831	0.147226	0.121111	0.0325972	0.242736
EIP97_01925	uracil-xanthine permease;protein_id=QDL62371.1	0.48718	1.03295	0.885715	-0.713675	-0.0883422	-0.0998998	0.199073
EIP97_01930	dihydroxy-acid dehydratase;protein_id=QDL62372.1	0.19519	0.209897	0.143177	-0.198998	-0.0992786	-0.212777	0.040825
EIP97_01935	class I SAM-dependent rRNA methyltransferase;protein_id=QDL62373.1	-0.0272601	0.0372228	-0.342034	-0.729527	-0.347836	-0.277529	-0.342422
EIP97_01940	type 1 glutamine amidotransferase;protein_id=QDL62374.1	0.177409	-0.333669	-0.546057	-0.428121	-0.209378	-0.316457	-0.335379
EIP97_01945	HDOD domain-containing protein;protein_id=QDL67885.1	0.489179	0.648005	0.483247	-0.0283726	0.00364968	-0.124289	0.132867
EIP97_01950	bifunctional DNA-formamidopyrimidine glycosylase/DNA-(apurinic or apyrimidinic site) lyase;protein_id=QDL62375.1	0.14916	0.185351	0.169608	-0.209287	-0.388491	-0.431041	-0.405976
EIP97_01955	acyltransferase;protein_id=QDL62376.1	0.229416	0.165915	0.400727	0.23711	0.00725229	-0.0543649	-0.0504366
EIP97_01960	multidrug transporter;protein_id=QDL62377.1	0.402217	0.294898	-0.143497	0.195652	-0.410364	-0.603821	-0.0888345
EIP97_01965	sel1 repeat family protein;protein_id=QDL62378.1	0.0784526	0.0884019	0.228372	0.148183	0.204425	0.0108703	0.183919
EIP97_01970	hypothetical protein;protein_id=QDL62379.1	0.190796	0.359714	0.279409	-0.256261	-0.0640655	-0.147026	-0.109472
EIP97_01975	gamma-glutamyltransferase;protein_id=QDL62380.1	0.0954348	0.22678	-0.0793064	-0.445169	-0.131642	-0.203011	-0.0132207
EIP97_01980	YfhL family 4Fe-4S dicluster ferredoxin;protein_id=QDL62381.1	0.437077	0.384577	0.213102	-0.0906702	-0.495448	-0.561016	-0.229643
EIP97_01985	pantetheine-phosphate adenylyltransferase;protein_id=QDL62382.1	0.251185	0.200584	0.430487	0.216296	-0.528629	-0.506337	-0.257041
EIP97_01990	GMC family oxidoreductase;protein_id=QDL62383.1	-0.854455	-0.892326	-0.671731	0.453343	-0.483721	-0.519542	-0.709111
EIP97_01995	twin-arginine translocation pathway signal protein;protein_id=QDL62384.1	-0.539131	-0.696616	-0.802059	0.248702	-0.270216	-0.467229	-0.55304
EIP97_02000	coniferyl aldehyde dehydrogenase;protein_id=QDL62385.1	-0.634783	-0.431095	-0.887874	0.11642	-0.23371	-0.340349	-0.384714
EIP97_02005	TetR/AcrR family transcriptional regulator;protein_id=QDL62386.1	-0.00248771	0.0882184	-0.0860036	0.247789	0.201905	0.210522	0.211458
EIP97_02010	N-acetyltransferase;protein_id=QDL62387.1	0.0737561	-0.0615167	0.190375	0.39646	0.161691	0.101545	0.239576
EIP97_02015	hydrolase;protein_id=QDL62388.1	0.0539527	0.0434651	-0.0908133	0.0510026	-0.205106	-0.218166	-0.030213
EIP97_02020	hypothetical protein;protein_id=QDL62389.1	-0.0367021	0.0296429	-0.0221837	-0.229902	0.0871196	-0.00709758	-0.0342405
EIP97_02025	16S rRNA (guanine(966)-N(2))-methyltransferase RsmD;protein_id=QDL62390.1	-0.0270944	-0.120754	-0.0163912	-0.400278	-0.0516702	-0.2081	-0.083227
EIP97_02030	insulinase family protein;protein_id=QDL62391.1	-0.0498615	-0.0914984	-0.163408	-0.612232	-0.254956	-0.236896	-0.21398
EIP97_02035	insulinase family protein;protein_id=QDL62392.1	0.198256	0.162728	-0.04182	-0.67107	-0.312469	-0.346279	-0.223337
EIP97_02040	signal recognition particle-docking protein FtsY;protein_id=QDL62393.1	0.190878	0.345826	0.13159	-0.331246	-0.249048	-0.335674	0.0241686
EIP97_02045	cell division ATP-binding protein FtsE;protein_id=QDL62394.1	0.236932	0.190975	0.327592	0.129174	0.0284682	0.00993749	0.0729997
EIP97_02050	ABC transporter permease;protein_id=QDL62395.1	-0.0266465	0.0372066	0.0921207	-0.00155441	0.063992	0.0567783	0.0725441
EIP97_02055	RNA polymerase sigma factor RpoH;protein_id=QDL62396.1	0.0163394	0.296394	-0.00695985	-0.666775	-0.365483	-0.497347	-0.293046
EIP97_02060	hypothetical protein;protein_id=QDL62397.1	0.0780848	0.089457	0.149437	-0.26043	0.158628	0.288981	0.145778
EIP97_02065	monofunctional biosynthetic peptidoglycan transglycosylase;protein_id=QDL62398.1	0.112249	0.332422	0.31309	0.0760266	0.124657	0.174292	0.117091
EIP97_02070	DUF423 domain-containing protein;protein_id=QDL62399.1	0.202606	-0.147592	0.177923	0.078566	-0.281411	-0.35676	-0.250336
EIP97_02075	sulfur carrier protein ThiS;protein_id=QDL62400.1	0.315715	0.448702	0.47334	-0.0822655	-0.116366	0.0470432	0.219814
EIP97_02080	thiazole synthase;protein_id=QDL62401.1	0.446524	0.666533	0.594684	-1.15802	-0.0503349	-0.247857	-0.0106947
EIP97_02085	tRNA (guanosine(46)-N7)-methyltransferase TrmB;protein_id=QDL62402.1	0.327276	0.722851	0.805609	-0.946132	-0.19921	-0.228293	0.0211363
EIP97_02090	DUF1329 domain-containing protein;protein_id=QDL62403.1	0.0977941	0.171597	0.210308	0.348097	0.186811	0.295959	0.161085
EIP97_02095	hypothetical protein;protein_id=QDL62404.1	0.444971	-0.00661262	0.151998	0.830301	0.31575	0.163815	0.354726
EIP97_02100	DUF3392 domain-containing protein;protein_id=QDL62405.1	0.409551	0.505015	0.0984036	0.348358	-0.232298	-0.198155	0.0349814
EIP97_02105	radical SAM family heme chaperone HemW;protein_id=QDL67886.1	0.446399	0.591078	0.0630011	-0.638376	0.163488	0.210779	0.247512
EIP97_02110	RdgB/HAM1 family non-canonical purine NTP pyrophosphatase;protein_id=QDL62406.1	0.0843844	0.255456	-0.104706	-1.37417	-0.0212362	0.0856243	0.0688502
EIP97_02115	DUF4426 domain-containing protein;protein_id=QDL62407.1	0.147699	0.297624	-0.189548	-1.31931	-0.180367	-0.0189263	0.0668949
EIP97_02120	methionine biosynthesis protein MetW;protein_id=QDL62408.1	0.0739922	0.436852	0.0364294	-0.0621076	-0.16724	-0.193598	0.0121053
EIP97_02125	homoserine O-acetyltransferase;protein_id=QDL62409.1	0.513063	0.503026	0.378944	-0.25328	-0.0336802	-0.0519166	0.0775827
EIP97_02130	GTPase;protein_id=QDL62410.1	0.313159	0.188797	0.305969	0.493794	-0.0694922	-0.115911	-0.0946111
EIP97_02135	YggU family protein;protein_id=QDL62411.1	0.161114	0.157886	0.19484	-0.469564	0.0343647	-0.370016	-0.127391
EIP97_02140	YggT family protein;protein_id=QDL62412.1	0.153057	0.246904	0.0890646	-0.86658	-0.267742	-0.364695	-0.170656
EIP97_02145	pyrroline-5-carboxylate reductase;protein_id=QDL62413.1	0.0277679	0.217353	0.0286769	-0.302261	-0.136977	-0.186514	-0.0960621
EIP97_02150	YggS family pyridoxal phosphate-dependent enzyme;protein_id=QDL62414.1	0.344593	0.337383	0.0451006	-0.146812	0.297123	0.11965	0.278296
EIP97_02155	twitching motility protein PilT;protein_id=QDL62415.1	0.236863	0.268647	0.01646	0.0580355	0.0392439	-0.0159982	0.176811
EIP97_02160	PilT/PilU family type 4a pilus ATPase;protein_id=QDL62416.1	0.307615	0.544827	0.0682171	-0.130623	0.100906	0.046335	0.27777
EIP97_02165	CDF family zinc transporter CzcD;protein_id=QDL62417.1	0.160402	0.246511	0.0650086	0.317275	0.320782	0.315546	0.365096
EIP97_02170	TM2 domain-containing protein;protein_id=QDL62418.1	0.114558	-0.238045	-0.23588	0.51634	-0.359328	-0.442691	-0.585701
EIP97_02175	pyridoxal-phosphate dependent enzyme;protein_id=QDL62419.1	-0.427895	-0.46231	-0.893369	-1.25944	-0.439792	-0.237995	-0.418542
EIP97_02180	cystathionine gamma-synthase;protein_id=QDL62420.1	-0.357445	-0.411486	-0.751219	-1.18776	-0.342195	-0.107633	-0.3887
EIP97_02185	dihydroorotase;protein_id=QDL62421.1	0.183012	0.167975	0.0444248	-0.74955	-0.0767516	-0.189306	-0.00224139
EIP97_02190	aspartate carbamoyltransferase;protein_id=QDL62422.1	0.395231	0.224252	0.0961125	-0.877025	-0.220218	-0.44805	-0.0552713
EIP97_02195	bifunctional pyr operon transcriptional regulator/uracil phosphoribosyltransferase PyrR;protein_id=QDL62423.1	0.265955	0.0975885	-0.169506	-0.175971	-0.17838	-0.555063	-0.150551
EIP97_02200	Holliday junction resolvase RuvX;protein_id=QDL62424.1	0.486426	0.301967	0.500135	0.182956	0.309383	0.262379	0.302715
EIP97_02205	YqgE/AlgH family protein;protein_id=QDL62425.1	0.335094	0.246552	0.285849	0.435858	0.173939	0.0578921	0.258274
EIP97_02210	energy transducer TonB;protein_id=QDL62426.1	0.346415	0.236688	0.398369	0.270667	0.206492	0.143532	0.267509
EIP97_02215	glutathione synthetase;protein_id=QDL62427.1	0.5738	0.574179	0.378468	-0.175305	0.23854	0.216957	0.280472
EIP97_02220	protein PilG;protein_id=QDL62428.1	0.522644	0.51424	-0.084445	0.352347	-0.0261442	-0.160418	0.379175
EIP97_02225	two-component system response regulator;protein_id=QDL62429.1	0.546061	0.526933	0.158305	0.0436396	0.0570958	-0.0815214	0.316567
EIP97_02230	chemotaxis protein CheW;protein_id=QDL62430.1	0.231648	0.514997	0.237337	0.227477	0.0896185	-0.0531351	0.372656
EIP97_02235	chemotaxis protein;protein_id=QDL62431.1	0.302853	0.293055	0.534041	-0.425465	0.0263705	-0.140847	0.203897
EIP97_02240	protein-glutamate O-methyltransferase CheR;protein_id=QDL62432.1	0.472632	0.379847	0.669944	0.678581	0.714577	0.683145	0.728425
EIP97_02245	response regulator;protein_id=QDL62433.1	0.247162	0.242589	0.370156	0.229212	0.488149	0.27926	0.495177
EIP97_02250	chemotaxis protein CheB;protein_id=QDL62434.1	0.343944	0.32976	0.280174	0.260495	0.59817	0.321796	0.628836
EIP97_02255	chemotaxis protein CheW;protein_id=QDL62435.1	0.53434	0.27874	0.37178	0.632449	0.859754	0.541011	0.762889
EIP97_02260	AraC family transcriptional regulator;protein_id=QDL62436.1	0.412413	0.227827	0.322528	0.491527	0.702943	0.41988	0.665357
EIP97_02265	chemotactic transduction protein ChpE;protein_id=QDL62437.1	-0.0223736	0.0693537	0.244768	0.141021	-0.0697364	0.0598424	0.141211
EIP97_02270	hypothetical protein;protein_id=QDL62438.1	-0.0868845	-0.218694	0.0027484	0.203879	-0.199423	-0.270521	-0.207059
EIP97_02275	16S rRNA (uracil(1498)-N(3))-methyltransferase;protein_id=QDL62439.1	-0.0342358	0.530753	0.418357	0.0420208	0.0178189	-0.149485	-0.192193
EIP97_02280	adenosylmethionine--8-amino-7-oxononanoate transaminase;protein_id=QDL62440.1	-0.10506	-0.0625008	-0.00480749	-0.118639	-0.346172	-0.287275	-0.293355
EIP97_02285	monoamine oxidase;protein_id=QDL62441.1	0.28742	0.564908	-0.0190055	-0.675573	-0.223568	-0.202244	0.0601878
EIP97_02290	flavin monoamine oxidase family protein;protein_id=QDL62442.1	0.0787413	0.215267	0.198283	-0.165263	-0.528855	-0.540123	-0.394697
EIP97_02295	cytochrome b;protein_id=QDL62443.1	0.261732	0.336071	0.0307574	-1.03535	0.169704	-0.0272765	0.226093
EIP97_02300	YceI family protein;protein_id=QDL62444.1	0.0177529	-0.232671	0.00451154	-0.364581	-0.180528	-0.29751	-0.292728
EIP97_02305	MarR family transcriptional repressor MexR;protein_id=QDL62445.1	0.185701	0.0230511	-0.0603419	0.289685	-0.0459567	0.0116777	0.0692856
EIP97_02310	MexA family multidrug efflux RND transporter periplasmic adaptor subunit;protein_id=QDL62446.1	0.281326	-0.148586	-0.319848	-0.654651	-0.590689	-0.553191	-0.545562
EIP97_02315	multidrug efflux RND transporter permease subunit MexB;protein_id=QDL62447.1	0.0664207	-0.167661	-0.343922	-0.871276	-0.431145	-0.43429	-0.454211
EIP97_02320	multidrug efflux RND transporter outer membrane channel subunit OprM;protein_id=QDL62448.1	-0.0479207	0.0808706	-0.45816	-0.705509	-0.315354	-0.242041	-0.378946
EIP97_02325	DEAD/DEAH box helicase;protein_id=QDL62449.1	-0.128481	0.196091	-0.0480657	-0.782487	-0.37249	-0.406309	-0.293183
EIP97_02330	hypothetical protein;protein_id=QDL62450.1	-0.226943	-0.231641	-0.513204	-0.00251029	-0.432165	-0.52581	-0.419811
EIP97_02335	methylenetetrahydrofolate reductase [NAD(P)H];protein_id=QDL62451.1	-0.886032	-0.79119	-1.07492	-0.891433	-1.1367	-1.00291	-1.23474
EIP97_02340	bifunctional (p)ppGpp synthetase/guanosine-3'%2C5'-bis(diphosphate) 3'-pyrophosphohydrolase;protein_id=QDL62452.1	-1.0716	-0.977771	-1.21123	-1.743	-1.32357	-1.07462	-1.3683
EIP97_02345	adenosylhomocysteinase;protein_id=QDL62453.1	-1.11235	-1.01474	-1.14244	-1.62927	-1.46863	-1.23293	-1.42985
EIP97_02350	DUF2946 domain-containing protein;protein_id=QDL62454.1	-0.852736	-0.499466	-0.434027	-0.262715	-0.579025	-0.801306	-0.821645
EIP97_02355	TonB-dependent receptor;protein_id=QDL62455.1	-0.260445	0.0399633	0.011253	0.0083913	-0.252141	-0.148	-0.191258
EIP97_02360	PepSY domain-containing protein;protein_id=QDL62456.1	0.00299734	0.301365	0.156018	-0.296954	-0.307259	-0.14988	-0.094467
EIP97_02365	TetR family transcriptional regulator;protein_id=QDL62457.1	-0.670368	-0.788267	-0.595974	0.592513	0.252232	0.0730252	-0.132973
EIP97_02370	cytosine deaminase;protein_id=QDL62458.1	-0.367249	-0.193439	-0.180306	0.0257329	0.18643	0.175969	-0.0453373
EIP97_02375	cytosine permease;protein_id=QDL62459.1	0.0355331	0.249299	0.293915	-0.5885	-0.250495	-0.0631067	-0.0192315
EIP97_02380	oxidoreductase;protein_id=QDL62460.1	-0.0818145	0.533685	0.254926	-0.419629	-0.535623	-0.284393	-0.349907
EIP97_02385	NAD-dependent dihydropyrimidine dehydrogenase subunit PreA;protein_id=QDL62461.1	-0.455856	0.540781	-0.300533	-0.759835	-0.872766	-0.150025	-0.635305
EIP97_02390	NAD(P)-dependent oxidoreductase;protein_id=QDL62462.1	-0.358476	0.408942	-0.194261	-0.185603	-0.546502	-0.0560903	-0.432003
EIP97_02395	D-hydantoinase/dihydropyrimidinase;protein_id=QDL62463.1	-0.570438	0.0555943	-0.848771	-0.237749	-0.71257	-0.731974	-0.728662
EIP97_02400	dihydropyrimidinase;protein_id=QDL62464.1	-0.479852	0.191632	-0.811455	-0.473499	-1.14535	-1.1722	-1.0924
EIP97_02405	hypothetical protein;protein_id=QDL62465.1	-0.421705	-0.934106	0.596986	0.795152	-0.0549306	-0.735972	-1.52873
EIP97_02410	transporter;protein_id=QDL62466.1	-0.543162	0.0887248	-0.195811	0.285585	-0.521173	-0.243439	-0.328451
EIP97_02415	Zn-dependent hydrolase;protein_id=QDL62467.1	0.0925114	0.826243	0.21181	-0.475049	-0.223217	0.121771	-0.0679625
EIP97_02420	CoA transferase;protein_id=QDL62468.1	-1.29153	-1.21041	-1.23121	-0.886436	-0.82467	-0.0830914	-0.847821
EIP97_02425	acyl-CoA dehydrogenase;protein_id=QDL62469.1	-2.12596	-2.23866	-2.24812	-1.95512	-1.40789	-0.409211	-1.28926
EIP97_02430	transcriptional regulator GcvA;protein_id=QDL62470.1	-0.95806	-1.03435	-0.745716	0.545759	-1.11857	-0.934395	-1.03887
EIP97_02435	acyl-CoA thioesterase;protein_id=QDL67887.1	-0.672826	-0.847659	-0.896071	0.126855	-0.807576	-0.826216	-0.897148
EIP97_02440	inorganic phosphate transporter;protein_id=QDL62471.1	-0.44187	-0.342058	-0.504835	-0.284164	-0.412987	-0.370865	-0.498685
EIP97_02445	nodulation protein NfeD;protein_id=QDL62472.1	-0.0160981	0.658925	-0.208391	0.0386121	0.340405	0.502604	0.350481
EIP97_02450	slipin family protein;protein_id=QDL62473.1	0.109888	0.193575	-0.391307	-0.14265	0.468784	0.53424	0.424621
EIP97_02455	transporter substrate-binding domain-containing protein;protein_id=QDL62474.1	0.226096	0.178631	0.0775872	0.190908	0.393021	0.268107	0.414911
EIP97_02460	TIGR01666 family membrane protein;protein_id=QDL62475.1	0.235883	0.199237	0.141703	0.330299	0.142249	0.155814	0.303143
EIP97_02465	ATP-dependent RNA helicase DbpA;protein_id=QDL62476.1	0.344757	0.27066	-0.345232	-0.581086	-0.258211	-0.20249	-0.083366
EIP97_02470	cold-shock protein;protein_id=QDL62477.1	0.191473	-0.428423	0.00264034	0.212085	-0.391543	-0.560405	-0.334244
EIP97_02475	ATP-dependent zinc protease;protein_id=QDL62478.1	0.385053	0.219716	0.225244	-0.652079	-0.00373566	-0.0460253	0.0207764
EIP97_02480	DHA2 family efflux MFS transporter permease subunit;protein_id=QDL62479.1	0.331001	0.319643	0.0401694	-0.0869093	0.104827	0.00245046	0.138235
EIP97_02485	hypothetical protein;protein_id=QDL62480.1	0.494741	0.624317	-0.410479	-0.546851	-0.0206647	-0.147826	0.168415
EIP97_02490	AAA family protein disaggregase ClpG;protein_id=QDL62481.1	0.549455	0.641296	-0.156039	-0.8744	-0.101647	-0.14173	0.136847
EIP97_02495	DUF2780 domain-containing protein;protein_id=QDL62482.1	0.421779	0.318366	-0.0265961	-0.334323	0.160474	0.104493	0.224545
EIP97_02500	acyltransferase;protein_id=QDL62483.1	0.303713	0.292072	-0.0802878	-0.485068	0.100385	0.0654744	0.124821
EIP97_02505	ATP-dependent zinc protease;protein_id=QDL62484.1	0.0906331	-0.167863	-0.441422	-0.227794	-0.215825	-0.242186	-0.150587
EIP97_02510	two-component system response regulator CreB;protein_id=QDL62485.1	-0.0421679	-0.0779388	-0.121628	-0.0745162	-0.250413	-0.144591	-0.134495
EIP97_02515	two-component system sensor histidine kinase CreC;protein_id=QDL62486.1	-0.18267	-0.00187891	-0.12527	0.215898	-0.201294	-0.240285	-0.152318
EIP97_02520	cell envelope integrity protein CreD;protein_id=QDL62487.1	0.00258513	0.0385714	-0.0421175	0.573796	0.11575	0.0124982	0.0695852
EIP97_02525	hypothetical protein;protein_id=QDL62488.1	-0.0920007	0.0662568	0.142237	0.306459	0.136705	0.488153	0.203708
EIP97_02530	hypothetical protein;protein_id=QDL62489.1	-0.89472	-0.703229	-0.905788	0.177104	-0.269938	-0.210361	-0.369996
EIP97_02535	glutathione S-transferase;protein_id=QDL62490.1	-0.811832	-0.813579	-0.952081	0.00286219	-0.321253	-0.307487	-0.595249
EIP97_02540	lyase;protein_id=QDL62491.1	-0.870312	-0.727328	-0.904886	-0.114219	-0.391722	-0.477751	-0.623799
EIP97_02545	protein phosphatase 2C domain-containing protein;protein_id=QDL62492.1	-0.299932	-0.247	-0.356832	-0.566545	-0.457566	-0.504424	-0.366146
EIP97_02550	hypothetical protein;protein_id=QDL62493.1	0.0313815	-0.101089	0.00072835	-0.0516754	0.193325	0.183101	-0.140703
EIP97_02555	TonB-dependent siderophore receptor;protein_id=QDL62494.1	0.128211	0.120602	0.701989	0.311055	0.80712	0.831329	0.509588
EIP97_02560	FecR family protein;protein_id=QDL62495.1	0.988881	0.643013	3.30554	1.79442	3.49889	3.28878	2.4955
EIP97_02565	RNA polymerase sigma factor;protein_id=QDL62496.1	1.06291	0.791707	3.95982	1.64235	4.3571	4.20856	3.30938
EIP97_02570	glutathione S-transferase family protein;protein_id=QDL62497.1	-0.0299844	-0.391788	-0.10023	0.0604334	-0.0243391	-0.20991	-0.125253
EIP97_02575	PaaI family thioesterase;protein_id=QDL62498.1	0.172913	-0.0527352	0.280202	-0.246518	0.582377	0.490291	0.184967
EIP97_02580	TetR/AcrR family transcriptional regulator;protein_id=QDL62499.1	-0.0725102	-0.307707	0.200478	0.449662	-0.0121874	0.105774	0.0009586
EIP97_02585	NCS1 family nucleobase:cation symporter-1;protein_id=QDL62500.1	-0.191039	-0.129648	0.136408	0.506086	0.114424	0.235684	-0.0457449
EIP97_02590	LysR family transcriptional regulator;protein_id=QDL62501.1	-0.278516	-0.0282389	-0.572265	-0.199826	-0.180348	-0.154279	-0.242132
EIP97_02595	GNAT family N-acetyltransferase;protein_id=QDL62502.1	-0.148157	0.00790753	0.220478	0.445136	-0.0700736	0.0990229	-0.0949498
EIP97_02600	LysR family transcriptional regulator;protein_id=QDL62503.1	-0.521543	-0.2013	0.00934278	0.786439	-0.203577	0.0523316	-0.282739
EIP97_02605	3-oxoadipate enol-lactonase;protein_id=QDL62504.1	0.252738	0.375918	0.133404	0.124854	0.0413224	-0.127697	0.100365
EIP97_02610	hypothetical protein;protein_id=QDL62505.1	0.374106	0.420186	0.268888	-0.314388	-0.227833	-0.173157	0.0170363
EIP97_02615	malate synthase G;protein_id=QDL62506.1	-0.768913	-0.65704	-0.480313	-1.04749	-0.96101	-0.876095	-0.984201
EIP97_02620	GNAT family N-acetyltransferase;protein_id=QDL62507.1	-0.30228	-0.292745	-0.316908	0.388898	0.114766	-0.018178	0.00699366
EIP97_02625	glycine cleavage system protein R;protein_id=QDL62508.1	-0.0903926	-0.0852659	-0.281538	0.243728	0.000786333	-0.23732	-0.116291
EIP97_02630	EamA family transporter RarD;protein_id=QDL62509.1	1.52404	0.993015	0.828943	-0.133382	0.462116	0.376964	0.89776
EIP97_02635	serine/threonine protein kinase;protein_id=QDL62510.1	0.105532	0.196265	0.118268	0.280692	0.10633	-0.194253	0.0847682
EIP97_02640	LysR family transcriptional regulator;protein_id=QDL62511.1	-0.123055	-0.10174	-0.198389	0.178498	-0.256502	-0.497826	-0.235943
EIP97_02645	YfiM family lipoprotein;protein_id=QDL62512.1	-0.00944897	0.247402	0.0568365	0.761894	0.0400607	0.283637	0.315263
EIP97_02650	ComF family protein;protein_id=QDL62513.1	-0.244847	-0.263675	-0.317516	-0.329891	-0.196284	-0.279408	-0.0626761
EIP97_02655	hypothetical protein;protein_id=QDL62514.1	-0.0950364	0.127159	-0.262742	0.24908	-0.1064	-0.290465	-0.0344443
EIP97_02660	LysR family transcriptional regulator;protein_id=QDL62515.1	0.0147416	-0.150517	-0.119515	0.215647	-0.0571377	-0.128848	-0.0124484
EIP97_02665	5-oxoprolinase subunit PxpA;protein_id=QDL62516.1	-0.323656	-0.472676	-0.276979	0.384561	-0.29106	-0.282727	-0.407278
EIP97_02670	biotin carboxyl carrier domain-containing protein;protein_id=QDL62517.1	-0.172796	0.197001	-0.048178	0.043842	0.0487989	-0.0268606	-0.342034
EIP97_02675	acetyl-CoA carboxylase biotin carboxylase subunit;protein_id=QDL62518.1	-0.182706	-0.441897	-0.276189	0.113111	-0.156382	-0.0952659	-0.130236
EIP97_02680	allophanate hydrolase subunit 1 family protein;protein_id=QDL62519.1	-0.43	-0.4133	-0.395294	-0.0524515	-0.396621	-0.440728	-0.284908
EIP97_02685	biotin-dependent carboxyltransferase family protein;protein_id=QDL62520.1	-0.292292	-0.196723	-0.0652531	0.168718	-0.204276	-0.224476	-0.177543
EIP97_02690	hypothetical protein;protein_id=QDL62521.1	0.323407	0.416627	0.444862	1.28984	0.226345	0.552398	-0.0356504
EIP97_02695	biotin synthase;protein_id=QDL62522.1	-0.74954	-0.874177	-0.292149	0.0729215	-0.683362	-0.582614	-0.601508
EIP97_02700	8-amino-7-oxononanoate synthase;protein_id=QDL62523.1	-0.455262	-0.390113	-0.647486	-0.462705	-0.308687	-0.27563	-0.288446
EIP97_02705	alpha/beta fold hydrolase;protein_id=QDL62524.1	-0.411319	-0.559249	-0.668401	-0.379351	-0.174992	-0.265603	-0.23613
EIP97_02710	malonyl-[acyl-carrier protein] O-methyltransferase BioC;protein_id=QDL62525.1	-0.460469	-0.616539	-0.826866	-0.630767	-0.410646	-0.385657	-0.397483
EIP97_02715	ATP-dependent dethiobiotin synthetase BioD;protein_id=QDL62526.1	-0.57025	-0.583252	-0.501779	0.309813	-0.123732	-0.06204	-0.229345
EIP97_02720	hypothetical protein;protein_id=QDL62527.1	0.26853	0.327627	-0.224149	0.638048	-0.0300384	-0.0457041	0.0902035
EIP97_02725	acyl-CoA dehydrogenase;protein_id=QDL62528.1	-0.19769	-0.187587	-0.656899	-0.953261	-0.467943	-0.5039	-0.414565
EIP97_02730	acyl-CoA dehydrogenase;protein_id=QDL62529.1	-0.0437598	-0.0258472	-0.0648186	-0.23182	0.0135852	-0.092148	0.145376
EIP97_02735	acyl-CoA dehydrogenase;pseudo=true	0.13577	-0.013167	-0.307788	-0.21997	-0.343811	-0.0143924	-0.134932
EIP97_02740	acyl-CoA dehydrogenase;protein_id=QDL62530.1	-0.265988	-0.276113	-0.00467561	0.0623022	-0.43865	-0.608154	-0.558916
EIP97_02745	cytochrome c;protein_id=QDL62531.1	-0.440771	0.199201	0.507919	-0.878009	1.25034	1.66037	2.15326
EIP97_02750	uroporphyrinogen-III C-methyltransferase;protein_id=QDL62532.1	-0.92832	-0.143144	0.0342293	-1.24927	0.964999	1.29711	1.66088
EIP97_02755	heme d1 biosynthesis radical SAM protein NirJ;protein_id=QDL62533.1	-0.954022	-0.467445	0.0680131	-0.591901	0.858931	1.14458	1.51597
EIP97_02760	protein nirH;protein_id=QDL62534.1	-1.07156	-0.66555	0.232771	-0.214494	0.929509	1.18807	1.54263
EIP97_02765	protein nirG;protein_id=QDL62535.1	-1.25012	-0.802518	-0.100182	-0.359516	0.805326	1.0558	1.28225
EIP97_02770	Lrp/AsnC family transcriptional regulator;protein_id=QDL62536.1	-1.32611	-0.733834	-0.0721722	-0.139032	0.741403	0.990616	1.15284
EIP97_02775	protein NirD;protein_id=QDL62537.1	-1.74975	-0.817408	-0.410509	-0.568883	0.394321	0.789523	0.894849
EIP97_02780	protein nirF;protein_id=QDL62538.1	-2.23002	-1.09048	-0.794512	-1.06723	0.156704	0.625621	0.627031
EIP97_02785	hypothetical protein;protein_id=QDL62539.1	-2.49919	-1.16692	-1.03552	-1.19378	-0.0324443	0.310181	0.338328
EIP97_02790	cytochrome c551;protein_id=QDL62540.1	-2.70294	-1.17916	-1.10588	-1.2686	-0.180857	0.253049	0.36488
EIP97_02795	nitrite reductase;protein_id=QDL62541.1	-3.08355	-1.23305	-1.3327	-1.65124	-0.450111	0.128015	0.108001
EIP97_02800	CbbQ/NirQ/NorQ/GpvN family protein;protein_id=QDL62542.1	-1.8396	-1.67393	0.103881	0.490636	0.0718819	0.208732	0.518271
EIP97_02805	cytochrome C oxidase subunit;protein_id=QDL67888.1	-3.25256	-2.80109	-0.0571522	0.605677	0.0355973	0.112589	0.422519
EIP97_02810	hypothetical protein;protein_id=QDL62543.1	-2.89826	-3.102	0.370366	0.836248	0.473987	0.808726	0.848883
EIP97_02815	cytochrome c;protein_id=QDL62544.1	-5.85347	-4.18527	-0.264669	0.108896	0.0340104	-0.0117565	0.551996
EIP97_02820	nitric-oxide reductase large subunit;protein_id=QDL62545.1	-5.71839	-4.32752	-0.883263	-0.370228	-0.480399	-0.322529	-0.00100813
EIP97_02825	VWA domain-containing protein;protein_id=QDL62546.1	-3.94398	-3.62439	-0.269896	0.351709	0.372498	0.600193	0.792769
EIP97_02830	protein DnrP;protein_id=QDL62547.1	-1.87573	-2.77656	0.338596	0.918602	0.367692	0.522501	0.536676
EIP97_02835	Crp/Fnr family transcriptional regulator;protein_id=QDL62548.1	-0.270694	-0.19652	0.0878731	0.201915	0.45891	0.691642	0.903119
EIP97_02840	LysR family transcriptional regulator;protein_id=QDL62549.1	0.769993	0.756197	0.760566	-0.190833	0.708353	0.882862	0.856393
EIP97_02845	MOSC domain-containing protein;protein_id=QDL62550.1	0.73066	1.07029	0.662896	-1.17244	0.532256	0.089562	0.854659
EIP97_02850	hypothetical protein;protein_id=QDL62551.1	1.06423	1.06804	0.935983	-1.34499	1.33665	0.813119	1.69019
EIP97_02855	aspartate aminotransferase family protein;protein_id=QDL62552.1	0.946964	0.942355	0.862464	-1.88057	1.1718	0.709438	1.47695
EIP97_02860	type 1 glutamine amidotransferase;protein_id=QDL62553.1	0.99724	0.91461	0.861503	-1.1555	1.13068	0.704152	1.32028
EIP97_02865	hypothetical protein;protein_id=QDL62554.1	0.556469	0.6383	0.500265	0.160025	0.379221	0.293771	0.47385
EIP97_02870	PAS domain S-box protein;protein_id=QDL62555.1	-0.0887917	0.0526743	0.0375189	0.17481	-0.184557	-0.181421	-0.0861405
EIP97_02875	hypothetical protein;pseudo=true	-0.240498	-0.358118	-0.0153865	0.22672	-0.300367	-0.119497	-0.379957
EIP97_02880	FAD-binding oxidoreductase;protein_id=QDL62556.1	-0.891385	-1.71645	0.267348	3.06406	0.721903	0.954174	-0.0208756
EIP97_02885	cupin domain-containing protein;protein_id=QDL62557.1	-0.742124	-0.684753	0.115828	2.20875	0.201344	0.528858	-0.120458
EIP97_02890	YgcG family protein;protein_id=QDL62558.1	0.165413	0.259863	-0.125155	-1.10109	-0.0570349	-0.152341	-0.00560176
EIP97_02895	LemA family protein;protein_id=QDL62559.1	0.464555	0.338392	-0.212078	-1.72777	-0.110903	-0.343388	-0.100683
EIP97_02900	disulfide bond formation protein B;protein_id=QDL62560.1	0.150036	0.150794	-0.000790525	-0.693402	-0.41426	-0.6627	-0.472243
EIP97_02905	EamA family transporter;protein_id=QDL62561.1	0.195797	0.280027	0.378539	-0.357306	0.309902	0.229439	0.537582
EIP97_02910	hypothetical protein;protein_id=QDL62562.1	0.031098	-0.143396	-0.386155	0.164649	-0.378104	-0.340275	-0.0922564
EIP97_02915	cytochrome C;protein_id=QDL62563.1	0.256797	0.314578	0.613298	0.350476	0.243221	0.355822	0.203331
EIP97_02920	DUF1090 domain-containing protein;protein_id=QDL62564.1	0.884045	0.663384	0.436733	-0.402289	0.354474	0.15708	0.30574
EIP97_02925	polyhydroxybutyrate depolymerase;protein_id=QDL62565.1	-0.264109	-0.292535	-0.516826	-0.311372	-0.0685468	-0.092087	-0.0536584
EIP97_02930	metallo-dependent phosphatase;protein_id=QDL62566.1	0.0619857	-0.015466	-0.0842714	0.467275	0.136344	0.312618	0.0920165
EIP97_02935	reductase;protein_id=QDL62567.1	0.834883	1.02979	0.310764	-1.88944	0.300051	-0.0277818	0.441791
EIP97_02940	methionine adenosyltransferase;protein_id=QDL62568.1	-1.38325	-1.20137	-1.32325	-1.11535	-0.994417	-0.972824	-1.11766
EIP97_02945	methyltransferase domain-containing protein;protein_id=QDL62569.1	-1.46563	-0.941959	-1.44389	-0.338034	-1.03544	-1.08468	-1.06234
EIP97_02950	transketolase;protein_id=QDL62570.1	-0.0630753	0.138338	0.0625943	-0.532022	-0.378728	-0.410442	-0.205807
EIP97_02955	hypothetical protein;protein_id=QDL62571.1	-0.381484	-0.115057	-0.0488263	-0.411601	-0.229462	-0.224027	-0.208026
EIP97_02960	Hyi family protein;protein_id=QDL62572.1	-0.185225	0.0963978	-0.00821658	-0.34189	-0.030155	-0.0287463	-0.0109984
EIP97_02965	erythrose-4-phosphate dehydrogenase;protein_id=QDL62573.1	0.193151	0.2479	0.0448994	-0.291143	-0.146628	-0.341991	-0.0980279
EIP97_02970	phosphoglycerate kinase;protein_id=QDL62574.1	-0.0579916	0.06249	0.0145504	-0.807329	-0.26819	-0.262227	-0.166342
EIP97_02975	hypothetical protein;protein_id=QDL62575.1	0.0735804	-0.0047775	0.141013	0.301254	0.095846	0.111987	0.048517
EIP97_02980	hypothetical protein;protein_id=QDL62576.1	-0.0223019	-0.104271	-0.254377	-0.622934	0.0259676	0.0824739	0.0733515
EIP97_02985	fructose-bisphosphate aldolase;protein_id=QDL62577.1	-0.0324576	-0.186298	-0.361792	-1.32214	-0.551155	-0.446678	-0.452204
EIP97_02990	hypothetical protein;protein_id=QDL62578.1	0.222613	0.182752	0.188313	-0.150997	0.0681721	0.0853703	0.160875
EIP97_02995	DUF4440 domain-containing protein;protein_id=QDL62579.1	0.315643	0.185828	0.198018	0.145542	0.0522042	0.060875	0.140419
EIP97_03000	SAM-dependent methyltransferase;protein_id=QDL62580.1	-0.101397	-0.0872069	-0.207112	-0.729634	-0.279107	-0.395876	-0.273848
EIP97_03005	NAD(P)/FAD-dependent oxidoreductase;protein_id=QDL62581.1	-0.106841	0.0526525	0.00202887	-0.097885	-0.15305	-0.149008	-0.0989596
EIP97_03010	M48 family peptidase;protein_id=QDL62582.1	0.371763	0.424103	0.262456	0.181859	0.153504	-0.0595232	0.157047
EIP97_03015	hypothetical protein;protein_id=QDL62583.1	0.217723	0.0692124	-0.044362	-0.339619	-0.129437	-0.32082	0.0120815
EIP97_03020	HAD family hydrolase;protein_id=QDL62584.1	-0.0341858	0.0995944	0.02003	-0.72892	-0.171038	-0.226953	-0.00638089
EIP97_03025	DUF805 domain-containing protein;protein_id=QDL62585.1	0.3547	0.00664863	1.00127	0.0705822	-0.311992	-0.296735	-0.298128
EIP97_03030	AraC family transcriptional regulator;protein_id=QDL62586.1	0.0418668	0.188424	0.196464	0.145117	-0.017618	-0.171702	-0.118974
EIP97_03035	carboxymuconolactone decarboxylase family protein;protein_id=QDL62587.1	0.133522	-0.186956	-0.0741784	0.17783	0.352041	0.186768	0.126167
EIP97_03040	hypothetical protein;protein_id=QDL62588.1	0.0536229	-0.046199	0.0517834	0.0842873	0.288265	0.21822	0.243701
EIP97_03045	YqaE/Pmp3 family membrane protein;protein_id=QDL62589.1	0.0632186	-0.160781	-0.161405	0.105754	-0.145914	-0.16109	-0.0923958
EIP97_03050	hypothetical protein;protein_id=QDL62590.1	-0.102712	-0.440304	-0.430424	-0.220518	-0.31792	-0.386364	-0.407725
EIP97_03055	hypothetical protein;protein_id=QDL62591.1	-0.229208	-0.30512	-0.383369	-0.412823	-0.171618	-0.472606	-0.34552
EIP97_03060	SMI1/KNR4 family protein;protein_id=QDL62592.1	-0.0343443	-0.103065	-0.334509	-0.57364	-0.20205	-0.37799	-0.342852
EIP97_03065	DUF4375 domain-containing protein;protein_id=QDL62593.1	-0.148298	-0.0604661	-0.382681	-0.624002	-0.236937	-0.205564	-0.40838
EIP97_03070	hypothetical protein;protein_id=QDL62594.1	-0.536549	-0.274577	-0.940178	-0.971203	-0.621646	-0.297826	-0.676089
EIP97_03075	hypothetical protein;protein_id=QDL62595.1	0.555601	-0.0476871	0.449359	0.622501	0.638629	0.158263	0.134773
EIP97_03080	NERD domain-containing protein;protein_id=QDL62596.1	0.849303	0.463168	0.651086	0.856937	0.410816	0.69013	0.358616
EIP97_03085	Fic family protein;protein_id=QDL62597.1	0.244059	0.0343304	0.304992	0.353338	-0.308403	-0.222971	-0.193212
EIP97_03090	integrase;pseudo=true	0.81373	0.543848	0.588279	1.09148	0.246295	0.253649	0.40302
EIP97_03100	group II intron reverse transcriptase/maturase;protein_id=QDL62598.1	-0.753595	-0.593897	-0.575401	-1.37344	-0.908733	-0.755943	-0.729087
EIP97_03105	bifunctional diguanylate cyclase/phosphodiesterase;protein_id=QDL62599.1	0.0611785	-0.176282	-0.182596	0.585486	0.501062	0.389736	0.435862
EIP97_03110	RNA polymerase sigma factor RpoD;protein_id=QDL62600.1	0.257832	0.571958	0.0338103	-0.892717	-0.13599	-0.258496	0.107011
EIP97_03115	DNA primase;protein_id=QDL62601.1	0.304904	0.519913	0.156613	-0.035908	0.118626	0.0566954	0.344701
EIP97_03120	GatB/YqeY domain-containing protein;protein_id=QDL62602.1	1.0613	1.1509	1.04105	-0.919514	0.167083	0.0214843	0.135939
EIP97_03125	30S ribosomal protein S21;protein_id=QDL62603.1	0.665568	0.689751	0.813546	-0.657502	-0.324047	-0.456848	-0.30484
EIP97_03130	tRNA (adenosine(37)-N6)-threonylcarbamoyltransferase complex transferase subunit TsaD;protein_id=QDL62604.1	0.252613	0.492091	0.388664	0.123187	0.0155664	0.00692875	0.0577792
EIP97_03135	glycerol-3-phosphate 1-O-acyltransferase PlsY;protein_id=QDL62605.1	0.34147	0.481843	0.324529	0.39344	0.44678	0.449817	0.451966
EIP97_03140	dihydroneopterin aldolase;protein_id=QDL62606.1	0.110793	0.446362	0.17929	-0.458751	0.0454873	0.120734	-0.000778601
EIP97_03145	2-amino-4-hydroxy-6-hydroxymethyldihydropteridine diphosphokinase;protein_id=QDL62607.1	0.156265	0.369138	0.213976	-0.912113	-0.0387094	-0.0543644	-0.0166789
EIP97_03150	multifunctional CCA addition/repair protein;protein_id=QDL62608.1	0.153902	0.014372	0.12369	-0.0155808	0.23893	0.0481484	0.220123
EIP97_03155	DUF4136 domain-containing protein;protein_id=QDL62609.1	0.245667	0.115906	0.139047	0.351853	0.880394	1.00585	0.799131
EIP97_03160	SpoVR family protein;protein_id=QDL62610.1	-0.0898045	-0.199084	-0.374376	0.0680107	0.370735	0.378331	0.0934185
EIP97_03165	YeaH/YhbH family protein;protein_id=QDL62611.1	-0.115441	-0.136042	-0.592458	-0.377938	0.221381	0.318927	0.069734
EIP97_03170	PrkA family serine protein kinase;protein_id=QDL62612.1	-0.148312	-0.136326	-0.794817	-1.21469	-0.0778588	0.0216374	-0.150688
EIP97_03175	hypothetical protein;protein_id=QDL62613.1	0.0185328	0.0881861	-0.691442	-0.839379	0.156234	0.190072	0.16879
EIP97_03180	thiosulfate sulfurtransferase;protein_id=QDL62614.1	0.184335	0.111805	0.132308	0.149972	0.0939488	0.337951	0.0529229
EIP97_03185	bis(5'-nucleosyl)-tetraphosphatase (symmetrical);protein_id=QDL62615.1	0.0944322	0.0378068	-0.0991984	-0.417654	-0.040868	-0.177925	-0.0685431
EIP97_03190	Co2+/Mg2+ efflux protein ApaG;protein_id=QDL62616.1	0.343525	0.141937	0.118429	0.213451	0.248492	0.158582	0.279217
EIP97_03195	ribosomal RNA small subunit methyltransferase A;protein_id=QDL62617.1	0.351646	0.253322	0.0271277	-0.798004	0.0546087	-0.0441148	-0.0229302
EIP97_03200	4-hydroxythreonine-4-phosphate dehydrogenase PdxA;protein_id=QDL62618.1	0.0872524	-0.0818743	0.0595201	0.127313	0.0325837	-0.0162605	-0.0190656
EIP97_03205	peptidyl-prolyl cis-trans isomerase;protein_id=QDL62619.1	0.110801	0.0224638	0.120235	-0.340075	0.121862	0.0613918	0.0495429
EIP97_03210	LPS-assembly protein LptD;protein_id=QDL62620.1	0.209934	0.153891	0.175527	-0.231007	-0.107672	-0.134856	-0.00481821
EIP97_03215	aminoglycoside phosphotransferase;protein_id=QDL62621.1	0.0691125	0.218365	-0.0410179	-0.238172	0.00166987	-0.10176	0.123371
EIP97_03220	nucleotidyltransferase family protein;protein_id=QDL62622.1	-0.0105091	0.121771	-0.0621714	-0.193759	-0.0139474	-0.12023	0.0876415
EIP97_03225	molecular chaperone DjlA;protein_id=QDL62623.1	0.080459	0.188659	-0.0163582	0.127922	0.195616	0.16284	0.209494
EIP97_03230	DUF3530 family protein;protein_id=QDL62624.1	0.115867	0.135102	0.141488	0.145877	0.0974497	0.064873	0.108146
EIP97_03235	PAS domain S-box protein;protein_id=QDL62625.1	-0.00455752	0.150297	0.108081	0.0377135	0.108578	0.0453245	0.0805245
EIP97_03240	response regulator transcription factor;protein_id=QDL67889.1	-0.147214	-0.050366	-0.0534094	-0.240134	-0.0890471	-0.128572	-0.0820019
EIP97_03245	extracellular solute-binding protein;protein_id=QDL62626.1	0.0402327	0.000107987	0.303348	-0.308226	-0.0350928	-0.00943888	-0.0205722
EIP97_03250	polyamine ABC transporter ATP-binding protein;protein_id=QDL62627.1	0.987502	0.403824	0.426687	-0.224661	-0.260867	-0.208883	-0.0837849
EIP97_03255	ABC transporter substrate-binding protein;protein_id=QDL62628.1	0.185154	-0.223918	-0.191036	-0.413659	-0.684473	-0.68687	-0.586106
EIP97_03260	ABC transporter permease;protein_id=QDL62629.1	0.382965	-0.187237	-0.0453753	-0.00687333	-0.239937	-0.407571	-0.315621
EIP97_03265	ABC transporter permease;protein_id=QDL62630.1	0.144192	-0.330299	-0.207879	-0.743184	-0.333042	-0.564682	-0.549999
EIP97_03270	ribulose-phosphate 3-epimerase;protein_id=QDL62631.1	0.474118	0.786299	0.710529	-1.32589	-0.213892	-0.496543	-0.0447903
EIP97_03275	phosphoglycolate phosphatase;protein_id=QDL62632.1	0.544302	0.642458	0.767288	-1.05032	-0.179543	-0.35629	-0.030274
EIP97_03280	anthranilate synthase component I;protein_id=QDL62633.1	-0.135328	0.0902958	0.305761	-0.0945455	-0.30331	-0.264831	-0.313174
EIP97_03285	transcription regulatory protein PrtN;protein_id=QDL62634.1	0.403635	-0.463661	0.631556	0.804207	0.619849	0.88323	0.744827
EIP97_03290	transcriptional regulator;protein_id=QDL62635.1	0.102044	-0.0380883	0.399569	0.703734	0.0345826	-0.0736417	-0.144116
EIP97_03295	repressor PtrB;protein_id=QDL62636.1	0.268572	-0.577653	0.48699	0.0795351	0.50601	0.618666	0.546877
EIP97_03300	hypothetical protein;protein_id=QDL62637.1	0.295046	-0.635787	0.573211	-0.244186	0.569212	0.660669	0.531364
EIP97_03305	holin;protein_id=QDL62638.1	-0.202403	-0.765006	0.0943596	-0.490146	0.502517	0.736237	0.671621
EIP97_03310	hypothetical protein;protein_id=QDL62639.1	-0.285443	-0.789229	0.0766671	-0.483803	0.304602	0.497587	0.428182
EIP97_03315	phage baseplate assembly protein V;protein_id=QDL62640.1	-0.177706	-0.917452	0.106705	-0.54475	0.371732	0.625018	0.554416
EIP97_03320	phage baseplate protein;protein_id=QDL62641.1	-0.134056	-1.1116	0.12137	-0.398712	0.501541	0.764793	0.702509
EIP97_03325	bacteriophage protein;protein_id=QDL62642.1	-0.447802	-1.13818	-0.206953	-0.819163	0.123258	0.374106	0.315015
EIP97_03330	phage tail protein I;protein_id=QDL62643.1	-0.445088	-1.14384	-0.144745	-0.74317	0.16194	0.333057	0.319395
EIP97_03335	phage tail protein;protein_id=QDL62644.1	-0.344071	-1.13554	-0.0666413	-0.46719	0.238477	0.493275	0.464941
EIP97_03340	phage tail protein;protein_id=QDL62645.1	0.0828974	-1.15726	0.32093	-0.0356463	0.527791	0.793401	0.855865
EIP97_03345	phage tail sheath family protein;protein_id=QDL62646.1	-0.256709	-1.09794	-0.0604396	-0.325168	0.147372	0.295856	0.282248
EIP97_03350	phage major tail tube protein;protein_id=QDL67890.1	-0.357942	-1.11579	-0.133641	-0.535801	0.0513779	0.231984	0.169081
EIP97_03355	phage tail assembly protein;protein_id=QDL62647.1	-0.460119	-1.13769	-0.140642	-0.42974	0.0894072	0.250696	0.27132
EIP97_03360	phage tail tape measure protein;protein_id=QDL62648.1	-0.579238	-1.0157	-0.159018	-0.927515	0.105694	0.335847	0.260061
EIP97_03365	phage tail protein;protein_id=QDL62649.1	-0.501183	-0.993808	-0.140406	-0.805311	0.111714	0.32725	0.281303
EIP97_03370	phage tail protein;protein_id=QDL62650.1	-0.437215	-1.12987	-0.123172	-0.723773	0.241544	0.491265	0.444373
EIP97_03375	phage late control D family protein;protein_id=QDL62651.1	-0.385943	-1.01026	-0.0432723	-0.793624	0.222115	0.446976	0.407289
EIP97_03380	glycoside hydrolase family 19 protein;protein_id=QDL62652.1	-0.43709	-0.940384	-0.0146296	-0.51222	0.21196	0.422312	0.409306
EIP97_03385	hypothetical protein;protein_id=QDL62653.1	-0.557899	-1.00202	-0.163703	-0.687138	0.166547	0.342483	0.284259
EIP97_03390	hypothetical protein;protein_id=QDL62654.1	-0.384818	-0.956733	-0.0039367	-0.655288	0.372137	0.561305	0.476716
EIP97_03395	hypothetical protein;protein_id=QDL62655.1	-0.227759	-1.18273	0.0499476	-0.206438	0.283353	0.466976	0.477315
EIP97_03400	phage tail protein;protein_id=QDL62656.1	-0.22045	-1.04616	0.011008	-0.156338	0.184718	0.303063	0.289518
EIP97_03405	hypothetical protein;protein_id=QDL62657.1	-0.346358	-1.05663	-0.0865861	-0.417974	0.199761	0.320784	0.305719
EIP97_03410	hypothetical protein;protein_id=QDL62658.1	-0.392948	-1.08099	-0.0563143	-0.352471	0.195864	0.314468	0.305556
EIP97_03415	phage tail tape measure protein;protein_id=QDL62659.1	-0.43376	-1.07351	-0.11344	-0.679752	0.184672	0.409491	0.375526
EIP97_03420	phage tail protein;protein_id=QDL62660.1	-0.567259	-1.17489	-0.223218	-0.943377	0.0705089	0.3987	0.279215
EIP97_03425	phage minor tail protein L;protein_id=QDL62661.1	-0.588809	-1.09003	-0.148517	-0.649854	0.0910427	0.304881	0.231758
EIP97_03430	phage tail protein;protein_id=QDL62662.1	-0.565375	-1.06111	-0.221487	-0.776417	0.0727549	0.356505	0.26918
EIP97_03435	tail assembly protein;protein_id=QDL62663.1	-0.410093	-0.998264	-0.0847118	-0.858328	0.0924	0.439728	0.303249
EIP97_03440	DUF1983 domain-containing protein;protein_id=QDL62664.1	-0.537496	-1.07044	-0.169166	-0.600507	0.073503	0.300851	0.246553
EIP97_03445	hypothetical protein;protein_id=QDL62665.1	-0.117311	-0.963824	-0.096483	-0.674749	0.220393	0.437845	0.447219
EIP97_03450	phage tail protein;protein_id=QDL62666.1	-0.122159	-0.939525	-0.0986324	-0.312137	0.115375	0.272259	0.215283
EIP97_03455	hypothetical protein;protein_id=QDL62667.1	-0.410245	-0.941321	-0.294445	-0.609946	0.0980836	0.257622	0.0179194
EIP97_03460	hypothetical protein;protein_id=QDL62668.1	-0.352219	-0.725615	-0.176557	-0.589641	0.111596	0.222202	0.140336
EIP97_03465	glutamine amidotransferase;protein_id=QDL62669.1	-0.0938531	-0.0482079	0.21788	0.0477361	-0.0810359	0.0639405	-0.00478865
EIP97_03470	anthranilate phosphoribosyltransferase;protein_id=QDL62670.1	-0.303034	-0.208996	-0.0510072	0.138493	-0.17707	-0.0931387	-0.0645755
EIP97_03475	indole-3-glycerol-phosphate synthase;protein_id=QDL62671.1	-0.122367	-0.226446	0.157587	-0.230597	0.0018185	-0.0452597	-0.0293798
EIP97_03480	cyclic AMP receptor-like protein;protein_id=QDL62672.1	0.469658	0.181326	0.448578	-0.746393	0.357602	0.147613	0.274227
EIP97_03485	OsmC family protein;protein_id=QDL62673.1	-0.149821	-0.0206845	-0.0477482	-0.0457181	-0.357238	-0.212969	-0.373753
EIP97_03490	adenosylmethionine decarboxylase;protein_id=QDL62674.1	0.415538	0.426474	0.541075	-0.402716	0.646982	0.424279	0.502898
EIP97_03495	2-nonaprenyl-3-methyl-6-methoxy-1%2C4-benzoquinol hydroxylase;protein_id=QDL62675.1	0.408477	0.506552	0.455803	-0.628602	0.709402	0.343278	0.72974
EIP97_03500	histidine triad nucleotide-binding protein;protein_id=QDL62676.1	0.0318524	-0.0435054	-0.199153	0.260632	0.161385	0.12016	0.0736325
EIP97_03505	AAA family ATPase;protein_id=QDL62677.1	-0.0396415	0.0261397	0.178888	0.150231	0.0614615	0.0660782	-0.0406447
EIP97_03510	SDR family oxidoreductase;protein_id=QDL62678.1	0.0925738	0.116769	0.146079	-0.0591536	0.147456	0.0760126	0.0793897
EIP97_03515	DUF805 domain-containing protein;protein_id=QDL62679.1	0.209478	0.0986082	0.28474	-0.628709	-0.152521	-0.209485	-0.0962629
EIP97_03520	nitronate monooxygenase;protein_id=QDL62680.1	-0.0986926	-0.156596	-0.041228	-0.636311	-0.191936	-0.195668	-0.123832
EIP97_03525	protoporphyrinogen oxidase HemJ;protein_id=QDL62681.1	-0.0147227	0.0554432	0.134539	-1.28744	0.138887	0.0222683	0.149133
EIP97_03530	N-acetyl-gamma-glutamyl-phosphate reductase;protein_id=QDL62682.1	-0.196638	0.0215793	-0.0365628	-0.318604	-0.313892	-0.310979	-0.291429
EIP97_03535	hypothetical protein;protein_id=QDL62683.1	0.197064	0.322449	0.287737	-0.178501	0.0582952	0.0413417	0.12768
EIP97_03540	polymer-forming cytoskeletal family protein;protein_id=QDL62684.1	0.423855	0.607552	0.436905	-0.0146823	0.0734177	0.152995	0.119213
EIP97_03545	iron-sulfur cluster insertion protein ErpA;protein_id=QDL62685.1	-0.631864	-0.612151	0.543829	0.93353	0.507471	0.568453	0.736444
EIP97_03550	anhydro-N-acetylmuramic acid kinase;protein_id=QDL62686.1	0.12928	-0.0163074	0.170627	-0.00114445	0.0376268	0.0554706	0.11829
EIP97_03555	peptidase M23;protein_id=QDL67891.1	0.29329	0.148009	0.192427	0.00849969	-0.0348026	-0.101484	0.0184539
EIP97_03560	Tyrosine--tRNA ligase 2;protein_id=QDL62687.1	0.515253	0.481478	0.311784	-0.478461	0.178107	0.174662	0.288363
EIP97_03590	bifunctional biotin--[acetyl-CoA-carboxylase] synthetase/biotin operon repressor;protein_id=QDL62688.1	0.66826	0.666187	0.414722	-0.610506	0.149277	0.136249	0.179291
EIP97_03595	type III pantothenate kinase;protein_id=QDL62689.1	0.369807	0.363046	0.200532	-0.377804	0.00263644	-0.0182438	0.102581
EIP97_03600	SPOR domain-containing protein;protein_id=QDL62690.1	0.364119	0.428875	0.459494	0.0154993	0.295482	0.456644	0.313299
EIP97_03620	elongation factor Tu;protein_id=QDL62691.1	0.374265	0.428687	0.285835	-1.68188	0.0077906	-0.179641	0.148539
EIP97_03630	protein translocase subunit SecE;protein_id=QDL62692.1	0.562109	0.852812	0.558712	-1.14166	-0.0156967	-0.150429	0.10292
EIP97_03635	transcription termination/antitermination protein NusG;protein_id=QDL62693.1	0.621605	0.783406	0.489932	-1.1272	-0.160791	-0.218	-0.0120367
EIP97_03640	50S ribosomal protein L11;protein_id=QDL62694.1	0.600513	0.851452	0.678902	-2.20364	0.26011	0.111805	0.508809
EIP97_03645	50S ribosomal protein L1;protein_id=QDL62695.1	0.679269	0.948482	0.764237	-2.23694	0.336113	0.23398	0.552503
EIP97_03650	50S ribosomal protein L10;protein_id=QDL62696.1	0.842987	1.0918	0.9619	-2.14569	0.310309	0.271836	0.529024
EIP97_03655	50S ribosomal protein L7/L12;protein_id=QDL62697.1	0.578578	0.789472	0.77476	-1.34978	0.227194	0.04288	0.383551
EIP97_03660	DNA-directed RNA polymerase subunit beta;protein_id=QDL62698.1	0.215664	0.337845	0.250232	-1.42071	-0.079806	-0.211547	0.0135658
EIP97_03665	DNA-directed RNA polymerase subunit beta';protein_id=QDL62699.1	0.113809	0.213472	0.0190464	-1.33295	-0.0243109	-0.23009	0.0627702
EIP97_03670	30S ribosomal protein S12;protein_id=QDL62700.1	0.665767	0.647591	0.763411	-1.31155	-0.204078	-0.367635	-0.0988443
EIP97_03675	30S ribosomal protein S7;protein_id=QDL62701.1	0.566064	0.668439	0.603185	-1.93912	-0.175215	-0.339465	-0.0922857
EIP97_03680	elongation factor G;protein_id=QDL62702.1	0.362191	0.530066	0.429933	-1.78509	-0.153891	-0.246259	0.0385047
EIP97_03685	elongation factor Tu;protein_id=QDL62703.1	0.32845	0.429357	0.229192	-1.92009	-0.0283455	-0.189878	0.159194
EIP97_03690	30S ribosomal protein S10;protein_id=QDL62704.1	0.809961	0.990756	0.937685	-0.739167	-0.0190903	-0.0476758	0.199352
EIP97_03695	50S ribosomal protein L3;protein_id=QDL62705.1	0.833067	1.02505	0.879099	-2.28103	0.13129	0.0578187	0.386088
EIP97_03700	50S ribosomal protein L4;protein_id=QDL62706.1	0.700204	0.963082	0.789697	-2.18837	0.212675	0.0922524	0.535005
EIP97_03705	50S ribosomal protein L23;protein_id=QDL62707.1	0.764537	1.04267	0.889304	-1.81588	0.243722	0.180289	0.482181
EIP97_03710	50S ribosomal protein L2;protein_id=QDL62708.1	0.734043	0.849208	0.642744	-2.41219	0.0815273	0.00797768	0.341233
EIP97_03715	30S ribosomal protein S19;protein_id=QDL62709.1	0.646131	0.848288	0.607483	-2.29194	0.138707	0.0194167	0.361769
EIP97_03720	50S ribosomal protein L22;protein_id=QDL62710.1	0.581089	0.754046	0.553893	-1.95539	0.161654	0.0856511	0.414267
EIP97_03725	30S ribosomal protein S3;protein_id=QDL62711.1	0.54827	0.696147	0.476113	-2.24844	0.0857237	-0.032011	0.309179
EIP97_03730	50S ribosomal protein L16;protein_id=QDL62712.1	0.539149	0.655463	0.485924	-2.41512	0.250531	0.0478406	0.400775
EIP97_03735	50S ribosomal protein L29;protein_id=QDL62713.1	0.539282	0.67438	0.427554	-2.4869	0.135437	-0.0218668	0.391215
EIP97_03740	30S ribosomal protein S17;protein_id=QDL62714.1	0.51428	0.659675	0.494936	-2.30348	0.00205535	0.00763829	0.376093
EIP97_03745	50S ribosomal protein L14;protein_id=QDL62715.1	0.610576	0.598429	0.470766	-2.47463	0.0045415	-0.059731	0.193154
EIP97_03750	50S ribosomal protein L24;protein_id=QDL62716.1	0.400635	0.538753	0.419375	-2.14089	0.0890425	-0.0677237	0.223745
EIP97_03755	50S ribosomal protein L5;protein_id=QDL62717.1	0.347094	0.453475	0.35568	-2.13294	0.122273	-0.0885335	0.215677
EIP97_03760	30S ribosomal protein S14;protein_id=QDL62718.1	0.280665	0.463465	0.400742	-1.77498	0.0955631	-0.126627	0.291526
EIP97_03765	30S ribosomal protein S8;protein_id=QDL62719.1	0.901466	1.05149	0.920626	-1.97234	0.0607744	-0.023047	0.166169
EIP97_03770	50S ribosomal protein L6;protein_id=QDL62720.1	0.598288	0.850411	0.706563	-1.6542	0.143474	0.0957625	0.334367
EIP97_03775	50S ribosomal protein L18;protein_id=QDL62721.1	0.386176	0.67546	0.642702	-1.56675	-0.0449346	-0.0852601	0.166762
EIP97_03780	30S ribosomal protein S5;protein_id=QDL62722.1	0.397002	0.573442	0.593612	-1.80827	-0.109692	-0.135606	0.0708636
EIP97_03785	50S ribosomal protein L30;protein_id=QDL62723.1	0.210822	0.497572	0.496954	-1.66558	-0.165725	-0.108232	0.148683
EIP97_03790	50S ribosomal protein L15;protein_id=QDL62724.1	0.244713	0.466537	0.508436	-1.87877	0.0946795	-0.0339445	0.211363
EIP97_03795	protein translocase subunit SecY;protein_id=QDL62725.1	0.260056	0.499803	0.416277	-1.47113	0.0651868	-0.016886	0.181565
EIP97_03800	50S ribosomal protein L36;protein_id=QDL62726.1	0.327633	0.560121	0.22095	-0.859278	0.0061898	0.0232062	0.00215884
EIP97_03805	30S ribosomal protein S13;protein_id=QDL62727.1	0.463396	0.589999	0.199333	-1.87847	-0.146318	-0.194686	-0.00367003
EIP97_03810	30S ribosomal protein S11;protein_id=QDL62728.1	0.476582	0.54505	0.346029	-1.95026	0.0763144	-0.04919	0.0901233
EIP97_03815	30S ribosomal protein S4;protein_id=QDL62729.1	0.351262	0.481347	0.347091	-1.63614	-0.0402957	-0.205019	0.0377191
EIP97_03820	DNA-directed RNA polymerase subunit alpha;protein_id=QDL62730.1	0.161913	0.366223	0.205274	-1.4937	-0.175204	-0.366669	-0.113178
EIP97_03825	50S ribosomal protein L17;protein_id=QDL62731.1	0.259603	0.359992	0.365296	-1.22319	0.0785524	-0.180813	0.136056
EIP97_03830	catalase;protein_id=QDL62732.1	-0.423191	-0.615341	-1.10383	-1.09393	-0.858634	-0.864847	-0.857342
EIP97_03835	bacterioferritin;protein_id=QDL62733.1	0.0932833	-0.235383	0.135231	-0.103124	0.298717	0.238383	0.323006
EIP97_03840	excinuclease ABC subunit UvrA;protein_id=QDL62734.1	0.241413	0.181407	-0.012388	-0.567468	-0.252894	-0.302539	-0.0567304
EIP97_03845	MFS transporter;protein_id=QDL62735.1	0.159688	0.489658	0.385291	-0.232505	0.035246	0.0779601	0.106322
EIP97_03850	single-stranded DNA-binding protein;protein_id=QDL62736.1	0.583787	0.435099	0.611538	-0.11393	0.272232	0.191084	0.119221
EIP97_03855	isochorismate synthase;protein_id=QDL62737.1	0.546776	0.0732397	0.771509	0.953062	1.17945	0.958491	0.798814
EIP97_03860	isochorismate lyase;protein_id=QDL67892.1	0.694426	-0.15477	1.08935	1.33014	1.64189	1.07568	0.918313
EIP97_03865	thioesterase;protein_id=QDL62738.1	0.776976	-0.160469	1.8943	1.92475	2.34162	1.77601	1.44381
EIP97_03870	(2%2C3-dihydroxybenzoyl)adenylate synthase;protein_id=QDL62739.1	0.677088	-0.178652	2.27524	1.73268	2.52719	1.96588	1.4503
EIP97_03875	regulatory protein PchR;protein_id=QDL62740.1	0.501198	0.00631041	1.37126	1.11726	1.53152	1.46498	0.635193
EIP97_03880	non-ribosomal peptide synthetase;protein_id=QDL62741.1	0.470433	0.0391795	1.10336	1.04908	1.50766	1.19819	0.97425
EIP97_03885	non-ribosomal peptide synthetase;protein_id=QDL62742.1	0.37868	0.10191	0.39947	0.878609	0.756863	0.577192	0.774753
EIP97_03890	oxidoreductase;protein_id=QDL62743.1	0.143792	-0.0174401	0.148758	0.703086	0.469353	0.368072	0.623008
EIP97_03895	ABC transporter ATP-binding protein;protein_id=QDL62744.1	0.132306	-0.0607178	0.0858684	0.662795	0.52551	0.447895	0.736689
EIP97_03900	ABC transporter ATP-binding protein;protein_id=QDL62745.1	-0.0682613	-0.281767	-0.0907025	0.527238	0.261206	0.140803	0.459504
EIP97_03905	Fe(3+)-pyochelin receptor;protein_id=QDL62746.1	0.618212	0.133254	2.3359	1.17077	2.80656	2.42285	1.64456
EIP97_03910	protein fptB;protein_id=QDL62747.1	0.427614	0.0982666	1.60966	1.08819	2.29196	2.24772	1.47944
EIP97_03915	PepSY domain-containing protein;protein_id=QDL62748.1	0.342223	0.0190192	1.24632	0.636439	1.89833	1.78186	1.29141
EIP97_03920	RhtX/FptX family siderophore transporter;protein_id=QDL62749.1	-0.250006	-0.657392	0.0219651	-0.164033	0.450301	0.342869	0.186871
EIP97_03925	flavin-dependent oxidoreductase;protein_id=QDL62750.1	-4.98094	-4.29038	-4.40971	-1.86933	-2.08911	-1.56223	-3.91562
EIP97_03930	hypothetical protein;protein_id=QDL62751.1	-6.08421	-4.61043	-5.12548	-1.56525	-2.62785	-1.84513	-4.5451
EIP97_03935	pyridoxamine 5'-phosphate oxidase;protein_id=QDL62752.1	-7.38197	-4.98627	-4.9422	-1.38881	-1.78227	-1.31893	-4.12697
EIP97_03940	trans-2%2C3-dihydro-3-hydroxyanthranilate isomerase;protein_id=QDL62753.1	-7.64175	-5.22948	-5.05303	-1.30721	-1.71687	-1.29683	-4.08482
EIP97_03945	phenazine-specific anthranilate synthase component I;protein_id=QDL62754.1	-7.23637	-5.08706	-4.86515	-1.29825	-1.77877	-1.30652	-4.11426
EIP97_03950	isochorismatase family protein;protein_id=QDL62755.1	-8.06677	-5.32217	-5.11166	-1.83649	-1.86308	-1.32878	-4.16908
EIP97_03955	phospho-2-dehydro-3-deoxyheptonate aldolase;protein_id=QDL62756.1	-8.36475	-5.01819	-5.28272	-1.55034	-2.13732	-1.59992	-4.54852
EIP97_03960	phenazine biosynthesis protein;protein_id=QDL67893.1	-9.64051	-4.74287	-5.86465	-1.31982	-3.07785	-2.21893	-5.63059
EIP97_03965	phenazine biosynthesis protein;protein_id=QDL62757.1	-7.02391	-3.39941	-5.10314	-0.458936	-2.8927	-2.48436	-5.82207
EIP97_03970	methyltransferase;pseudo=true	-7.47711	-2.72426	-4.50561	-0.400306	-2.39524	-1.71254	-4.50365
EIP97_03975	methyltransferase;protein_id=QDL62758.1	-4.77804	-2.68773	-3.8335	-0.29329	-2.0789	-1.27486	-3.6519
EIP97_03980	multidrug efflux transporter outer membrane subunit OpmD;protein_id=QDL62759.1	-5.38068	-4.20985	-4.8454	0.36882	-2.97994	-2.20503	-4.65933
EIP97_03985	MexW/MexI family multidrug efflux RND transporter permease subunit;protein_id=QDL62760.1	-5.56485	-5.54067	-5.53413	0.260591	-4.07814	-3.2042	-5.50103
EIP97_03990	MexH family multidrug efflux RND transporter periplasmic adaptor subunit;protein_id=QDL62761.1	-5.62172	-5.8073	-5.49827	0.0987857	-4.4842	-3.34903	-5.79502
EIP97_03995	multidrug efflux RND transporter inhibitory subunit MexG;protein_id=QDL62762.1	-5.60882	-5.66831	-5.31431	-0.0597586	-4.17557	-3.27744	-5.30132
EIP97_04000	3-carboxymuconate cyclase;protein_id=QDL62763.1	-0.765862	-0.854962	-1.08294	-0.816646	-0.762761	-0.599039	-0.831439
EIP97_04005	LysR family transcriptional regulator;protein_id=QDL62764.1	-0.453392	-0.532124	-0.520656	0.52636	-0.457399	-0.115793	-0.350041
EIP97_04010	nitronate monooxygenase;protein_id=QDL62765.1	-0.74015	-0.59561	-0.721491	-0.666577	-0.411801	-0.320414	-0.536662
EIP97_04015	D-alanine--D-alanine ligase;protein_id=QDL62766.1	-0.858614	-0.632117	-0.606961	0.00426547	-0.625507	-0.552586	-0.695201
EIP97_04020	MBL fold metallo-hydrolase;protein_id=QDL62767.1	-0.824425	-0.522859	-0.576718	-0.441236	-0.467087	-0.588959	-0.532639
EIP97_04025	acyl-CoA dehydrogenase;protein_id=QDL62768.1	-1.00566	-0.612231	-0.592011	-1.14362	-0.725448	-0.879461	-0.889654
EIP97_04030	acyl-CoA synthetase;protein_id=QDL62769.1	-0.820539	-0.512399	-0.231061	-0.682904	-0.66162	-1.02252	-1.00844
EIP97_04035	PAS domain S-box protein;protein_id=QDL62770.1	-0.281775	0.247829	0.094717	-0.563799	-0.0386336	-0.401473	-0.248538
EIP97_04040	response regulator transcription factor;protein_id=QDL62771.1	-0.402064	0.0836443	-0.151365	-0.233428	-0.20218	-0.474394	-0.340641
EIP97_04045	monooxygenase;protein_id=QDL62772.1	-0.0887104	-0.0685529	-0.380584	-0.446245	-0.331279	-0.53421	-0.370326
EIP97_04050	aldehyde dehydrogenase;protein_id=QDL62773.1	-0.765049	-0.440933	-0.576631	-0.692856	-0.538334	-0.534941	-0.476994
EIP97_04055	dihydrodipicolinate synthase family protein;protein_id=QDL62774.1	-0.632883	-0.45648	-0.462145	-0.11848	-0.194386	-0.479601	-0.211754
EIP97_04060	MFS transporter;protein_id=QDL62775.1	-0.262566	-0.394537	-0.0174755	0.45764	-0.352411	-0.0325421	-0.0602315
EIP97_04065	FAD-binding oxidoreductase;protein_id=QDL62776.1	0.0619281	0.343879	0.103678	-0.121356	-0.0814363	0.0131998	-0.00809027
EIP97_04070	GntR family transcriptional regulator;protein_id=QDL62777.1	-0.152489	0.279079	0.0627751	0.478241	-0.13016	0.186238	0.0781763
EIP97_04075	GlxA family transcriptional regulator;protein_id=QDL62778.1	-0.389534	-0.339547	-0.101687	0.361386	-0.151207	-0.0665021	-0.165801
EIP97_04080	glyoxalase/bleomycin resistance/dioxygenase family protein;protein_id=QDL62779.1	-0.234312	-0.211078	0.0640856	0.725596	-0.161973	0.0262942	-0.236623
EIP97_04085	FMN-binding negative transcriptional regulator;protein_id=QDL62780.1	-0.128176	-0.248841	0.127747	0.439505	-0.187235	-0.185997	-0.2232
EIP97_04090	hypothetical protein;protein_id=QDL62781.1	0.0569396	-0.136425	0.207835	0.0656417	-0.315281	-0.104024	-0.215304
EIP97_04095	hypothetical protein;pseudo=true	-0.092924	-0.179297	-0.00710945	-0.315104	-0.140684	-0.400799	-0.468394
EIP97_04100	acetolactate synthase large subunit;protein_id=QDL62782.1	-0.24299	-0.358801	-0.237747	-0.12139	-0.239229	-0.28267	-0.230657
EIP97_04105	OprD family porin;protein_id=QDL62783.1	-0.587162	-0.453941	-0.387468	-0.155003	-0.299832	-0.262599	-0.388794
EIP97_04110	class I SAM-dependent methyltransferase;protein_id=QDL62784.1	0.671476	0.545432	0.417883	0.31888	0.338286	0.361269	0.253685
EIP97_04115	GFA family protein;protein_id=QDL62785.1	-0.490912	-0.685151	-0.877951	-0.40518	-0.743806	-0.222205	-0.526581
EIP97_04120	peptidyl-prolyl cis-trans isomerase;protein_id=QDL62786.1	0.388163	0.0108922	-0.00494971	-0.116099	-0.194691	-0.38162	-0.131205
EIP97_04125	protease IV;protein_id=QDL62787.1	-1.34078	-1.41742	-1.63365	-1.39026	-1.15791	-0.398446	-1.39047
EIP97_04130	LysR family transcriptional regulator;protein_id=QDL62788.1	-0.0279389	-0.353656	0.0331652	0.453971	0.225363	0.455004	0.0959931
EIP97_04135	RidA family protein;protein_id=QDL62789.1	-0.167079	-0.214325	-0.481374	-0.307405	0.0150507	0.101723	-0.147186
EIP97_04140	exodeoxyribonuclease III;protein_id=QDL62790.1	-0.296763	-0.798792	-1.05546	-1.58315	-0.668944	-0.260676	-0.541147
EIP97_04145	type 1 glutamine amidotransferase;protein_id=QDL62791.1	-0.0616586	-0.554312	-0.800386	-1.10934	-0.484955	-0.416412	-0.496048
EIP97_04150	NAD(P)/FAD-dependent oxidoreductase;protein_id=QDL62792.1	-0.480197	-0.268184	0.00225483	0.277741	-0.384722	-0.0903416	-0.309969
EIP97_04155	Rrf2 family transcriptional regulator;protein_id=QDL62793.1	0.243348	-0.0594676	0.327945	0.606647	0.436376	0.134243	0.297797
EIP97_04160	TonB-dependent siderophore receptor;protein_id=QDL62794.1	0.0301839	0.102426	0.410503	0.0966513	0.410657	0.488107	0.107448
EIP97_04165	2%2C5-didehydrogluconate reductase DkgB;protein_id=QDL62795.1	0.177101	0.186375	0.923817	0.0679451	1.30272	1.58513	0.108543
EIP97_04170	GNAT family N-acetyltransferase;protein_id=QDL62796.1	-0.277611	-0.462176	-0.315622	0.00482571	-0.11957	0.372938	0.0466092
EIP97_04175	PLP-dependent aminotransferase family protein;protein_id=QDL62797.1	-0.464033	-0.272774	-0.144294	0.180732	-0.351272	-0.176188	-0.298655
EIP97_04180	gamma-glutamylcyclotransferase;protein_id=QDL62798.1	-0.110564	-0.149549	-0.0861675	-0.243865	-0.0120186	-0.0721494	-0.295708
EIP97_04185	amidase;protein_id=QDL62799.1	-0.026873	-0.0366068	-0.175509	-0.484527	-0.236019	-0.279896	-0.0831372
EIP97_04190	SgcJ/EcaC family oxidoreductase;protein_id=QDL62800.1	-0.417656	0.0757425	-0.0934723	0.272124	-0.382524	-0.12192	-0.347267
EIP97_04195	alcohol dehydrogenase;protein_id=QDL62801.1	-0.625688	-0.647654	-0.589263	-0.266833	-0.313708	-0.474277	-0.488638
EIP97_04200	SgcJ/EcaC family oxidoreductase;protein_id=QDL62802.1	0.181128	-0.127038	-0.0748808	0.174229	-0.154867	0.116014	-0.340691
EIP97_04205	LysR family transcriptional regulator;protein_id=QDL62803.1	-0.451686	-0.386044	-0.51392	-0.316938	-0.599953	-0.593074	-0.518892
EIP97_04210	MFS transporter;protein_id=QDL62804.1	0.038883	0.0132332	0.260866	0.818062	0.066456	0.23204	0.178784
EIP97_04215	LysR family transcriptional regulator;protein_id=QDL62805.1	-0.098868	-0.104072	0.124351	0.467213	-0.180889	-0.316012	-0.290579
EIP97_04220	SDR family oxidoreductase;protein_id=QDL62806.1	-0.32806	-0.312473	0.0155677	0.135787	-0.0554965	0.1039	0.0789173
EIP97_04225	Fe(3+)-siderophore ABC transporter permease;protein_id=QDL62807.1	-0.537494	-0.112406	0.429348	-0.124684	0.601332	0.632133	-0.00356258
EIP97_04230	iron ABC transporter permease;protein_id=QDL62808.1	0.0486864	-0.304506	2.14024	0.0128014	2.7804	2.64572	1.24034
EIP97_04235	Fe2+-enterobactin ABC transporter substrate-binding protein;protein_id=QDL62809.1	0.33987	-0.0442273	3.35168	0.762783	4.01907	3.83021	1.85651
EIP97_04240	ABC transporter ATP-binding protein;protein_id=QDL62810.1	0.347256	-0.0729526	1.22535	0.507246	1.66169	1.61243	0.860029
EIP97_04245	IclR family transcriptional regulator;protein_id=QDL67894.1	0.503917	0.298476	0.533985	0.180859	0.43549	0.593673	0.293923
EIP97_04250	TonB-dependent receptor;protein_id=QDL62811.1	0.000909587	0.07079	1.44385	0.520116	2.31873	2.08284	0.462202
EIP97_04255	LLM class flavin-dependent oxidoreductase;protein_id=QDL62812.1	0.137167	-0.222309	1.24749	0.16243	2.00282	1.73752	0.611812
EIP97_04260	SH3 domain-containing protein;protein_id=QDL62813.1	0.832243	1.04894	0.407717	-0.960598	0.431475	0.163978	0.676749
EIP97_04265	2%2C3-butanediol dehydrogenase;protein_id=QDL62814.1	0.0348271	0.3018	0.121862	0.108022	-0.167293	-0.32789	-0.130522
EIP97_04270	acetoin dehydrogenase dihydrolipoyllysine-residue acetyltransferase subunit;protein_id=QDL62815.1	-0.129769	-0.176953	-0.00502115	0.0851549	-0.237259	-0.136984	-0.389116
EIP97_04275	alpha-ketoacid dehydrogenase subunit beta;protein_id=QDL62816.1	0.165772	0.0768073	0.467852	0.57982	0.191197	0.261237	-0.129694
EIP97_04280	thiamine pyrophosphate-dependent dehydrogenase E1 component subunit alpha;protein_id=QDL62817.1	0.00947372	-0.0935479	0.0346563	0.434641	-0.0285683	0.327282	0.145592
EIP97_04285	ATP-NAD kinase;protein_id=QDL62818.1	0.0050707	0.141132	-0.0021312	0.232842	-0.0250325	0.0160071	0.0327725
EIP97_04290	SDR family oxidoreductase;protein_id=QDL62819.1	0.267929	0.0909301	0.103327	0.710079	0.269091	0.0408894	0.156892
EIP97_04295	sigma-54-dependent Fis family transcriptional regulator;protein_id=QDL62820.1	0.066552	-0.172734	0.161101	0.682095	-0.154176	-0.189329	-0.0797536
EIP97_04300	LysE family translocator;protein_id=QDL67895.1	-0.586451	-0.522629	-0.26491	0.384852	-0.155875	-0.212363	-0.423299
EIP97_04305	LysR family transcriptional regulator;protein_id=QDL62821.1	-0.649535	-0.907022	-0.549323	0.355583	-0.386526	-0.516717	-0.680935
EIP97_04310	TolC family protein;protein_id=QDL62822.1	-2.81708	-2.22233	-1.23748	0.506466	-0.382852	-0.463153	-1.07816
EIP97_04315	peptidase domain-containing ABC transporter;protein_id=QDL62823.1	-3.14722	-2.4467	-1.66242	-0.20271	-0.79708	-0.757764	-1.44513
EIP97_04320	HlyD family efflux transporter periplasmic adaptor subunit;protein_id=QDL62824.1	-4.55088	-3.11721	-2.1178	-0.548193	-0.664513	-0.697036	-1.73718
EIP97_04325	hypothetical protein;protein_id=QDL62825.1	-5.62372	-4.31403	-1.73922	0.788217	-0.509437	-0.331847	-1.5338
EIP97_04330	FAD-binding protein;protein_id=QDL62826.1	-0.673381	-0.878183	-0.929386	-0.21959	-0.552745	-0.278888	-0.815142
EIP97_04335	hypothetical protein;protein_id=QDL62827.1	-0.926307	-1.30898	-1.16004	0.0295851	-0.845376	-0.619096	-0.941798
EIP97_04340	hypothetical protein;protein_id=QDL62828.1	-0.581316	-0.362813	-1.00636	0.757671	0.298966	-2.34968	-1.56948
EIP97_04345	tyrosine--tRNA ligase;protein_id=QDL62829.1	0.310906	-0.027228	0.300274	-0.661499	-0.343462	-0.384369	-0.216369
EIP97_04350	OprD family porin;protein_id=QDL62830.1	-0.0462326	0.17421	0.18168	0.0756285	-0.0579706	-0.0466426	-0.0621941
EIP97_04355	Bcr/CflA family multidrug efflux MFS transporter;protein_id=QDL62831.1	-0.287629	0.312794	0.322387	-0.401529	-0.204138	-0.161199	-0.0757946
EIP97_04360	homoprotocatechuate degradation operon regulator HpaR;protein_id=QDL62832.1	-0.135374	0.337333	0.659765	-0.26502	0.112659	-0.0631485	0.0943638
EIP97_04365	cbb3-type cytochrome c oxidase subunit 3;protein_id=QDL62833.1	-0.00421462	0.398556	0.794769	-0.443942	0.0836859	0.0864753	0.170054
EIP97_04370	cytochrome-c oxidase%2C cbb3-type subunit I;protein_id=QDL62834.1	0.28605	0.494264	0.859119	-1.33321	-0.193662	-0.232075	0.0136973
EIP97_04375	PLP-dependent aminotransferase family protein;protein_id=QDL67896.1	-0.251937	0.141254	0.639281	0.335175	0.332556	0.532866	0.320864
EIP97_04380	cytochrome c oxidase accessory protein CcoG;protein_id=QDL62835.1	-0.0917162	0.531371	0.891245	-0.483654	0.179594	0.0356377	0.353713
EIP97_04385	nitrite/sulfite reductase;protein_id=QDL62836.1	-0.53937	-0.215724	0.113598	0.0794473	0.191537	0.217282	0.169273
EIP97_04390	DUF934 domain-containing protein;protein_id=QDL62837.1	-0.646024	-0.33265	0.0556486	-0.0350643	0.0898394	0.0617761	-0.0692323
EIP97_04395	4-hydroxy-2-oxoheptanedioate aldolase;protein_id=QDL62838.1	-0.667656	-0.265216	0.0216539	0.32981	0.117498	0.140691	0.0297339
EIP97_04400	2-oxo-hepta-3-ene-1%2C7-dioic acid hydratase;protein_id=QDL62839.1	-0.772305	-0.325489	-0.148101	0.255677	0.0569301	0.0837793	0.00740738
EIP97_04405	MFS transporter;protein_id=QDL62840.1	-0.83059	-0.312711	-0.0678188	0.389932	0.227727	0.358066	0.104828
EIP97_04410	5-carboxymethyl-2-hydroxymuconate Delta-isomerase;protein_id=QDL62841.1	-0.166717	0.00234508	0.128767	-0.200481	-0.050584	0.0242437	-0.137959
EIP97_04415	3%2C4-dihydroxyphenylacetate 2%2C3-dioxygenase;protein_id=QDL62842.1	-0.165213	0.111877	0.263091	-0.244454	0.061681	0.0477648	0.0199209
EIP97_04420	5-carboxymethyl-2-hydroxymuconate semialdehyde dehydrogenase;protein_id=QDL62843.1	0.022634	0.134912	0.353251	0.821225	0.0934536	0.0813726	-0.00937334
EIP97_04425	2-hydroxyhepta-2%2C4-diene-1%2C7-dioate isomerase;protein_id=QDL62844.1	-0.17296	-0.364191	0.146212	-0.0248858	-0.206488	-0.102335	-0.20495
EIP97_04430	4-hydroxyphenylacetate isomerase;protein_id=QDL62845.1	0.0993653	0.382854	0.481214	0.78492	-0.257928	0.00903057	0.0844219
EIP97_04435	4-hydroxyphenylacetate catabolism regulatory protein HpaA;protein_id=QDL62846.1	-0.122993	0.0101578	-0.0601671	0.484685	-0.136845	-0.0111049	-0.103899
EIP97_04440	APH(3')-II family aminoglycoside O-phosphotransferase;protein_id=QDL62847.1	0.258511	0.432511	0.470624	0.268122	0.266889	0.191536	0.0994904
EIP97_04445	hypothetical protein;protein_id=QDL62848.1	-0.167445	-0.154401	-0.156687	0.214247	0.00143822	-0.0021652	-0.0514308
EIP97_04450	GAF domain-containing protein;protein_id=QDL62849.1	0.153861	-0.0522086	-0.253984	0.482393	0.142482	0.141695	0.175787
EIP97_04455	biliverdin-producing heme oxygenase;protein_id=QDL62850.1	0.308289	0.347908	0.130991	0.59538	0.379515	0.5602	0.431914
EIP97_04460	LOG family protein;protein_id=QDL62851.1	-0.255623	-0.0737785	-0.430437	-0.301278	-0.01609	-0.0247958	-0.110185
EIP97_04465	GNAT family N-acetyltransferase;protein_id=QDL62852.1	-0.0367904	0.0250822	0.2192	1.06813	-0.0237974	0.0798096	0.0117305
EIP97_04470	sugar efflux transporter;protein_id=QDL62853.1	0.520069	0.705952	0.569404	-0.209288	0.429852	0.272756	0.484485
EIP97_04475	PAS domain S-box protein;protein_id=QDL62854.1	-0.216733	-0.21191	-0.494265	0.181282	-0.0440307	-0.0440891	-0.0658567
EIP97_04480	hypothetical protein;protein_id=QDL62855.1	0.204201	0.128631	-0.103175	0.269027	0.236496	0.27054	0.196608
EIP97_04485	class C beta-lactamase PDC-34;protein_id=QDL62856.1	-0.00164391	-0.00548459	-0.118426	-0.138808	-0.0820092	0.155604	-0.106205
EIP97_04490	LysR family transcriptional regulator;protein_id=QDL62857.1	-0.0785816	-0.144881	0.0548826	0.428648	-0.122957	-0.0776668	-0.138859
EIP97_04495	hypothetical protein;pseudo=true	0.292645	0.00720988	0.0929664	0.646191	0.233328	0.262715	0.109371
EIP97_04500	HD-GYP domain-containing protein;protein_id=QDL62858.1	0.0656616	-0.0275039	-0.43132	0.335078	0.143328	-0.0116358	0.343987
EIP97_04505	LysR family transcriptional regulator;protein_id=QDL62859.1	0.0719749	0.00264771	-0.188787	-0.00961507	-0.287793	-0.394872	-0.0924369
EIP97_04510	SDR family oxidoreductase;protein_id=QDL62860.1	-0.128021	0.0147026	0.0414023	-0.439446	-0.134607	-0.230996	0.0194321
EIP97_04515	alcohol dehydrogenase;protein_id=QDL62861.1	-0.0775059	0.0571046	0.124	0.0854758	-0.00657013	0.0395136	-0.0170842
EIP97_04520	porin;protein_id=QDL62862.1	-0.0314326	0.00776056	0.00609155	0.0328659	-0.203	-0.128635	-0.275189
EIP97_04525	SDR family oxidoreductase;protein_id=QDL62863.1	0.222807	0.11676	0.563569	0.908322	-0.142289	0.297013	-0.117947
EIP97_04530	2%2C3-butanediol dehydrogenase;protein_id=QDL62864.1	0.179538	-0.04579	0.193346	-0.0407519	-0.368445	0.172054	0.200889
EIP97_04535	MFS transporter;protein_id=QDL62865.1	0.973346	0.379636	0.867	1.32342	0.97488	0.527638	0.659997
EIP97_04540	cupin domain-containing protein;protein_id=QDL62866.1	0.16954	-0.158206	-0.0704086	0.0369824	0.189829	-0.0591862	-0.19959
EIP97_04545	helix-turn-helix domain-containing protein;protein_id=QDL62867.1	0.0972676	0.0814034	0.151612	0.901579	-0.0122503	-0.0287609	0.0582425
EIP97_04550	PaaI family thioesterase;protein_id=QDL62868.1	-0.639072	-0.876352	-0.52936	0.216195	-0.714908	-0.756969	-0.487219
EIP97_04555	aromatic ring-hydroxylating dioxygenase subunit alpha;protein_id=QDL62869.1	-0.345568	-0.501407	-0.0402922	0.0588359	-0.163027	-0.0587289	-0.0974742
EIP97_04560	oxidoreductase;protein_id=QDL62870.1	-0.164074	-0.120184	-0.0302205	0.32952	-0.223512	-0.0323266	-0.10278
EIP97_04565	LuxR family transcriptional regulator;protein_id=QDL62871.1	-0.220945	-0.354328	0.0950261	0.42883	-0.168145	-0.0205276	-0.230543
EIP97_04570	4-hydroxyphenylacetate 3-monooxygenase%2C reductase component;protein_id=QDL62872.1	-0.545261	-0.746933	-0.11633	0.200242	-0.436852	-0.167054	-0.37477
EIP97_04575	4-hydroxyphenylacetate 3-monooxygenase%2C oxygenase component;protein_id=QDL62873.1	0.30242	0.333767	0.602702	0.845343	0.381741	0.48448	0.483955
EIP97_04580	DUF2218 domain-containing protein;protein_id=QDL62874.1	-0.194116	-0.209552	0.89635	0.841714	0.64651	0.535119	0.450498
EIP97_04585	SDR family oxidoreductase;protein_id=QDL62875.1	-0.222599	-0.0701734	0.0420037	0.102034	-0.0712797	0.188293	-0.158135
EIP97_04590	aspartate aminotransferase family protein;protein_id=QDL62876.1	0.00929121	-0.0664915	0.0755578	0.139038	-0.115007	0.0473719	-0.212259
EIP97_04595	molybdenum cofactor biosynthesis protein F;protein_id=QDL62877.1	0.226098	-0.33339	0.132427	0.170687	0.439081	0.335426	0.0728668
EIP97_04600	type 1 fimbrial protein;protein_id=QDL62878.1	-0.0386738	-0.0314516	-0.199241	-0.863915	-0.059881	-0.442387	-0.257137
EIP97_04605	molecular chaperone;protein_id=QDL62879.1	0.0423383	-0.0415745	-0.48336	-0.0740006	0.0972217	0.123267	-0.0743891
EIP97_04610	fimbrial biogenesis outer membrane usher protein;protein_id=QDL62880.1	0.185469	-0.0631519	-0.0101541	0.624784	0.360127	0.291876	0.257043
EIP97_04615	molecular chaperone;protein_id=QDL62881.1	0.173288	0.457884	-0.253915	0.522092	0.315332	0.148177	0.0475661
EIP97_04620	filamentous hemagglutinin N-terminal domain-containing protein;protein_id=QDL62882.1	0.164448	0.0860103	0.141758	-0.250661	0.0957925	0.0113115	0.0256897
EIP97_04625	type 1 fimbrial protein;protein_id=QDL62883.1	0.273587	0.0895172	-0.0393813	0.135245	-0.0934814	0.351062	0.192142
EIP97_04630	response regulator transcription factor;protein_id=QDL62884.1	-0.397026	-0.591813	-0.688246	-0.0884012	-0.321865	-0.404979	-0.374643
EIP97_04635	SDR family oxidoreductase;protein_id=QDL62885.1	-1.91148	-1.74828	-1.43099	-0.218396	-1.18656	-1.02053	-1.51595
EIP97_04640	amino acid adenylation domain-containing protein;protein_id=QDL62886.1	-2.40637	-2.16837	-2.03772	-0.162087	-1.69931	-1.39201	-2.21055
EIP97_04645	transcriptional regulator;protein_id=QDL62887.1	0.28363	0.363685	0.252384	0.507788	-0.394016	0.142103	0.442339
EIP97_04650	hypothetical protein;protein_id=QDL62888.1	0.273462	-0.14337	0.479091	0.280084	-0.047852	-0.227693	0.419449
EIP97_04655	class I SAM-dependent methyltransferase;protein_id=QDL67897.1	-0.245148	-0.221109	0.106236	0.247614	-0.188099	0.00440609	-0.168703
EIP97_04660	LuxR family transcriptional regulator;protein_id=QDL62889.1	-0.103678	-0.32679	0.0830028	0.255092	-0.103825	-0.067516	-0.164449
EIP97_04665	aldehyde dehydrogenase family protein;protein_id=QDL62890.1	-0.0890098	-0.312554	0.492064	0.454897	0.454816	0.354912	0.616817
EIP97_04670	APC family permease;protein_id=QDL62891.1	0.294163	0.113605	0.333269	0.870706	0.299839	0.425289	0.449648
EIP97_04675	DUF3156 family protein;protein_id=QDL62892.1	-0.0439965	0.305761	0.554484	0.994406	0.633152	0.554878	0.421475
EIP97_04680	transcriptional regulator FeaR;protein_id=QDL62893.1	-0.282912	-0.205205	0.142273	1.0029	0.229701	0.193913	-0.0945542
EIP97_04685	NAD(P)-dependent oxidoreductase;protein_id=QDL67898.1	0.187929	0.222077	0.103871	-0.0338321	-0.088972	-0.217167	-0.00600804
EIP97_04690	NAD-dependent epimerase/dehydratase family protein;protein_id=QDL62894.1	0.321155	0.357864	0.255443	-0.118042	0.148294	0.108295	0.237624
EIP97_04695	regulator SirB;protein_id=QDL62895.1	0.683352	0.623355	0.346289	-1.02373	0.328973	0.200809	0.442479
EIP97_04700	OmpW family protein;protein_id=QDL62896.1	0.885727	0.58467	0.513516	-1.50426	-0.0730687	-0.131508	-0.0173779
EIP97_04705	DUF3299 domain-containing protein;protein_id=QDL62897.1	0.0506865	-0.0965616	0.248618	0.499573	0.51929	0.57188	0.261451
EIP97_04710	ABC transporter permease;protein_id=QDL62898.1	-0.335997	-0.3907	-0.0384266	0.0490974	0.0191105	-0.0110259	-0.269243
EIP97_04715	ABC transporter ATP-binding protein;protein_id=QDL62899.1	-0.0898599	0.0380198	0.174738	-0.160233	0.133314	0.368328	0.0771225
EIP97_04720	DUF2796 domain-containing protein;protein_id=QDL62900.1	-0.750327	-0.879202	-0.544995	-0.0694144	0.0588932	0.222785	-0.32338
EIP97_04725	hypothetical protein;protein_id=QDL62901.1	-0.427582	-0.0919	-0.190073	-0.636307	-0.325284	-0.260824	-0.233394
EIP97_04730	thioredoxin;protein_id=QDL62902.1	-0.0355147	0.6005	-0.253444	-1.09122	-0.433898	-0.26092	-0.157828
EIP97_04735	methyltransferase;protein_id=QDL62903.1	-0.00651586	0.18302	-0.0797049	-0.26185	-0.239744	-0.103469	-0.234262
EIP97_04740	hypothetical protein;protein_id=QDL62904.1	0.328064	0.290824	-0.0887973	-0.109941	0.0313673	-0.267497	-0.0592327
EIP97_04745	cytochrome c subfamily;protein_id=QDL62905.1	0.231202	-0.0728033	0.0909103	-0.119892	0.0211776	-0.598574	-0.0175366
EIP97_04750	transcriptional regulator NrdR;protein_id=QDL62906.1	0.201715	0.364423	0.274741	-0.157799	-0.150965	-0.394614	-0.0509909
EIP97_04755	bifunctional diaminohydroxyphosphoribosylaminopyrimidine deaminase/5-amino-6-(5-phosphoribosylamino)uracil reductase RibD;protein_id=QDL62907.1	-0.270151	0.102554	0.0074334	0.0729755	-0.234083	0.00804511	-0.118481
EIP97_04760	riboflavin synthase;protein_id=QDL62908.1	0.104995	0.478728	0.341558	-1.415	-0.0509887	-0.152074	-0.112745
EIP97_04765	3%2C4-dihydroxy-2-butanone-4-phosphate synthase;protein_id=QDL62909.1	0.130638	0.510053	0.356538	-1.36111	0.0253643	-0.0548868	0.0289212
EIP97_04770	6%2C7-dimethyl-8-ribityllumazine synthase;protein_id=QDL62910.1	0.607392	0.746334	0.554288	-0.60897	0.149831	0.0453544	0.33342
EIP97_04775	N utilization substance protein B;protein_id=QDL62911.1	0.483505	0.679197	0.562861	-0.540446	0.131689	0.167871	0.332032
EIP97_04780	thiamine-phosphate kinase;protein_id=QDL62912.1	0.237886	0.611243	0.436332	-0.682974	0.0574333	-0.0420005	0.190138
EIP97_04785	phosphatidylglycerophosphatase A;protein_id=QDL62913.1	0.37482	0.561682	0.386784	-0.340908	-0.0579694	-0.0744303	0.0871695
EIP97_04790	transporter substrate-binding domain-containing protein;protein_id=QDL62914.1	0.212753	0.331207	-0.13464	-0.212178	0.148789	0.190843	0.245401
EIP97_04795	TIGR02281 family clan AA aspartic protease;protein_id=QDL62915.1	0.352586	0.445947	-0.0353099	-0.0604568	0.224145	0.139649	0.286575
EIP97_04800	GTP cyclohydrolase II;protein_id=QDL62916.1	0.670784	0.702108	0.375373	-0.182941	0.314857	-0.0485741	0.491555
EIP97_04805	MFS transporter;protein_id=QDL62917.1	0.695051	0.784985	0.601412	-0.2324	0.333967	0.124251	0.588536
EIP97_04810	cobalamin-binding protein;protein_id=QDL62918.1	0.243241	0.279179	0.281456	-0.131731	0.128624	-0.081125	0.171053
EIP97_04815	1-deoxy-D-xylulose-5-phosphate synthase;protein_id=QDL62919.1	0.313566	0.354538	0.348328	-0.244111	-0.0733874	-0.197363	0.061791
EIP97_04820	geranyltranstransferase;protein_id=QDL62920.1	-0.0392142	0.011476	0.0630166	0.170347	-0.125368	-0.0353324	-0.117542
EIP97_04825	exodeoxyribonuclease 7 small subunit;protein_id=QDL62921.1	0.174649	0.200597	0.112412	-0.500462	-0.267463	-0.339051	-0.16467
EIP97_04830	mandelate racemase;protein_id=QDL62922.1	-0.279266	-0.348206	-0.577474	-0.764237	-0.265215	-0.278363	-0.244062
EIP97_04835	DUF4340 domain-containing protein;protein_id=QDL62923.1	0.18846	0.0559801	0.114247	0.69768	0.167939	0.265871	0.265646
EIP97_04840	ABC transporter;protein_id=QDL62924.1	-0.167573	-0.161189	-0.201098	0.134525	-0.0879516	-0.0197509	-0.145362
EIP97_04845	ABC transporter permease;protein_id=QDL62925.1	0.311763	0.326765	0.122237	-0.142513	0.203459	0.224374	0.166303
EIP97_04850	ABC transporter ATP-binding protein;protein_id=QDL62926.1	0.072913	0.109659	-0.145603	-0.00312108	-0.0894573	0.0781307	-0.0463278
EIP97_04855	CHASE2 domain-containing protein;protein_id=QDL62927.1	-0.08964	-0.0570996	-0.215571	0.0625363	0.101766	0.096256	0.0706308
EIP97_04860	hypothetical protein;protein_id=QDL62928.1	0.0350773	0.0251609	0.137568	-0.0630798	-0.462182	-0.39921	-0.373625
EIP97_04865	aquaporin;protein_id=QDL62929.1	0.121722	-0.336632	-0.206495	-0.767717	-0.583898	-0.304179	-0.467838
EIP97_04870	hypothetical protein;protein_id=QDL62930.1	0.568254	0.450861	0.178837	0.43813	0.448521	0.331289	0.088051
EIP97_04875	response regulator transcription factor;protein_id=QDL62931.1	0.02959	0.172891	-0.0755794	-0.223885	-0.365119	-0.289243	-0.18614
EIP97_04880	inorganic pyrophosphatase;protein_id=QDL62932.1	0.140521	0.241711	0.242584	-0.551396	-0.339112	-0.440829	-0.388503
EIP97_04885	zinc-dependent peptidase;protein_id=QDL62933.1	0.554218	0.624886	0.480591	-0.853964	-0.177806	-0.327167	0.140635
EIP97_04890	DedA family protein;protein_id=QDL62934.1	1.08214	1.04907	0.991569	-1.29697	0.400419	-0.00785253	0.49221
EIP97_04895	protein kinase;protein_id=QDL62935.1	-0.138151	0.00986518	0.0937626	0.12781	0.0355556	0.0894944	0.0528964
EIP97_04900	transporter substrate-binding domain-containing protein;protein_id=QDL62936.1	0.0249918	-0.125108	-0.384416	0.474812	0.325916	0.152692	0.273412
EIP97_04905	GNAT family N-acetyltransferase;protein_id=QDL62937.1	0.13378	-0.270367	-0.0832802	0.519542	0.157381	-0.194966	-0.205164
EIP97_04910	ethanolamine ammonia-lyase light chain;protein_id=QDL62938.1	-0.04309	0.145655	0.0746212	0.262006	-0.0568926	-0.0680151	-0.0469678
EIP97_04915	ethanolamine ammonia-lyase subunit EutB;protein_id=QDL62939.1	0.116736	0.118632	-0.0592562	0.151507	-0.181396	-0.212358	-0.17325
EIP97_04920	ethanolamine permease;protein_id=QDL62940.1	0.0134001	0.406993	0.550193	0.261946	-0.102194	-0.10035	-0.13231
EIP97_04925	aldehyde dehydrogenase;protein_id=QDL62941.1	-0.296196	0.0193692	0.201551	-0.559795	-0.590153	-0.575715	-0.593393
EIP97_04930	sigma-54-dependent Fis family transcriptional regulator;protein_id=QDL62942.1	-0.00502105	-0.0284366	-0.0832461	0.0661572	-0.163083	-0.201932	-0.0529078
EIP97_04935	UDP-N-acetylmuramate:L-alanyl-gamma-D-glutamyl-meso-diaminopimelate ligase;protein_id=QDL62943.1	0.00936881	0.0994616	-0.0875603	-0.183613	-0.113666	-0.212314	0.0237006
EIP97_04940	aromatic acid decarboxylase;protein_id=QDL62944.1	-0.0635082	0.0325418	-0.0663189	0.0526241	0.138375	0.0811746	0.18481
EIP97_04945	YceK/YidQ family lipoprotein;protein_id=QDL62945.1	0.0238742	-0.0678084	-0.0935977	0.16057	0.413321	0.43472	0.341977
EIP97_04950	oxidoreductase;protein_id=QDL62946.1	-0.10362	-0.152076	-0.440386	0.118831	0.327691	0.246794	0.240338
EIP97_04955	peptidase C13;protein_id=QDL62947.1	0.0705723	0.155062	0.0154011	-0.0862673	0.0908333	0.128804	0.203581
EIP97_04960	MaoC family dehydratase;protein_id=QDL62948.1	-0.177158	-0.461881	-0.622793	-0.600838	-0.221043	-0.326818	-0.316137
EIP97_04965	CidA/LrgA family protein;protein_id=QDL62949.1	0.260583	0.302483	0.201411	-0.509212	-0.0841474	-0.102003	0.0821841
EIP97_04970	LrgB family protein;protein_id=QDL62950.1	-0.0513583	0.0594532	-0.062077	-0.446809	-0.378332	-0.361591	-0.240547
EIP97_04975	ATP-dependent protease;protein_id=QDL62951.1	-0.0519431	-0.0264607	-0.0321921	0.158292	0.145897	0.0549205	0.165578
EIP97_04980	phosphatase PAP2 family protein;protein_id=QDL62952.1	-0.0471446	0.103249	0.156099	0.102787	0.0231895	-0.00267703	0.0528026
EIP97_04985	3-methyladenine DNA glycosylase;protein_id=QDL62953.1	0.117132	0.274582	0.204007	-0.207122	-0.203065	-0.13844	-0.162693
EIP97_04990	class I SAM-dependent methyltransferase;protein_id=QDL62954.1	0.185676	0.201753	0.361755	0.732167	0.234216	0.186994	0.254569
EIP97_04995	alpha/beta fold hydrolase;protein_id=QDL62955.1	0.155259	0.211404	0.159419	0.927664	0.260689	0.269014	0.300658
EIP97_05000	gamma-glutamyl-phosphate reductase;protein_id=QDL62956.1	0.36	0.418765	0.298947	-0.300247	-0.167485	-0.326542	-0.00918939
EIP97_05005	nicotinate-nucleotide adenylyltransferase;protein_id=QDL62957.1	0.332905	0.568717	0.350836	-0.030201	0.151695	0.08062	0.186075
EIP97_05010	ribosome silencing factor RsfS;protein_id=QDL62958.1	0.37349	0.339458	0.386154	0.0183069	0.0821698	0.0131074	0.125123
EIP97_05015	23S rRNA (pseudouridine(1915)-N(3))-methyltransferase RlmH;protein_id=QDL62959.1	0.213947	0.423832	0.220543	-0.561777	-0.0434902	-0.10534	0.0812125
EIP97_05020	penicillin-binding protein 2;protein_id=QDL62960.1	0.342701	0.47295	0.244186	-0.372285	0.142986	0.0783294	0.275386
EIP97_05025	rod shape-determining protein RodA;protein_id=QDL67899.1	0.318813	0.385098	0.223566	0.209153	0.500515	0.513031	0.540735
EIP97_05030	lytic murein transglycosylase B;protein_id=QDL62961.1	0.201539	0.329696	0.188902	0.0589761	0.250766	0.202733	0.28673
EIP97_05035	septal ring lytic transglycosylase RlpA family protein;protein_id=QDL62962.1	0.0743448	0.244079	0.198205	0.505147	0.0186093	0.123583	0.0695732
EIP97_05040	D-alanyl-D-alanine carboxypeptidase;protein_id=QDL62963.1	0.155172	0.0289293	0.0495551	-0.199349	-0.118984	-0.208454	-0.0263833
EIP97_05045	DUF493 domain-containing protein;protein_id=QDL62964.1	0.221274	0.151546	0.0695434	-0.35482	-0.0595324	-0.234006	-0.0189908
EIP97_05050	lipoyl(octanoyl) transferase LipB;protein_id=QDL62965.1	0.155046	0.178526	0.0306821	-0.373025	-0.0289007	-0.145061	0.0995135
EIP97_05055	lipoyl synthase;protein_id=QDL62966.1	-0.0880736	-0.0142418	-0.29673	-0.380095	-0.185593	-0.309014	-0.0760329
EIP97_05060	LysR family transcriptional regulator;protein_id=QDL62967.1	0.0110163	-0.0727922	-0.313944	-0.0184383	0.0951029	0.119556	0.21763
EIP97_05065	alpha/beta hydrolase;protein_id=QDL62968.1	0.0904494	0.266191	-0.0112283	0.223834	0.0298512	0.11867	-0.0479074
EIP97_05070	alpha/beta hydrolase;pseudo=true	-0.0957625	0.0668496	0.197351	0.250853	-0.0974004	0.067993	-0.11956
EIP97_05075	lytic murein transglycosylase;protein_id=QDL62969.1	0.188318	0.116268	-0.0439727	-0.492528	-0.271245	-0.248339	-0.194205
EIP97_05080	hypothetical protein;pseudo=true	0.333519	0.376741	0.303761	-0.505849	0.0702946	-0.174817	-0.0246048
EIP97_05085	alternative ribosome-rescue factor A;protein_id=QDL62970.1	0.0815949	0.312546	0.160592	0.278057	-0.182568	-0.225607	-0.196718
EIP97_05090	DNA polymerase III subunit delta;protein_id=QDL62971.1	-0.0165927	-0.0898809	0.0996679	-0.0396849	-0.365171	-0.361391	-0.269099
EIP97_05095	hypothetical protein;protein_id=QDL62972.1	0.274944	0.149757	0.287855	-0.271266	-0.0622068	-0.112797	0.00382605
EIP97_05100	leucine--tRNA ligase;protein_id=QDL62973.1	0.188908	0.24066	0.251022	-0.192268	-0.254181	-0.380329	-0.125744
EIP97_05105	hypothetical protein;protein_id=QDL62974.1	-0.0256739	0.204223	-0.33186	0.20502	0.0728577	-0.13287	-0.0109638
EIP97_05110	YdcF family protein;protein_id=QDL62975.1	-0.26193	-0.0688595	-0.0574179	-0.132814	0.0241456	0.00648132	0.0770281
EIP97_05115	apolipoprotein N-acyltransferase;protein_id=QDL62976.1	-0.0227826	0.0653544	0.279948	-0.116551	-0.197731	-0.236881	-0.172751
EIP97_05120	HlyC/CorC family transporter;protein_id=QDL62977.1	0.439722	0.107392	0.203227	-0.115616	-0.0947555	-0.207982	-0.109219
EIP97_05125	endoribonuclease YbeY;protein_id=QDL62978.1	0.481499	0.288709	0.124991	-0.230359	0.15422	0.0624175	0.203731
EIP97_05130	PhoH family protein;protein_id=QDL62979.1	0.365444	0.15045	0.0125374	0.12436	-0.0643807	-0.206365	0.0639658
EIP97_05135	tRNA (N6-isopentenyl adenosine(37)-C2)-methylthiotransferase MiaB;protein_id=QDL62980.1	0.57879	0.663485	0.566086	-0.24183	-0.135586	-0.137485	0.096025
EIP97_05140	DUF1820 family protein;protein_id=QDL62981.1	0.578299	0.575801	0.595736	0.290799	0.333742	0.37147	0.515653
EIP97_05145	sel1 repeat family protein;protein_id=QDL62982.1	0.397774	0.279266	-0.0200146	0.0898516	0.204581	-0.000412105	0.400727
EIP97_05150	glutamate-1-semialdehyde 2%2C1-aminomutase;protein_id=QDL62983.1	0.0268227	0.0923088	-0.0492366	-0.704865	-0.343172	-0.358627	-0.241277
EIP97_05155	thiamine phosphate synthase;protein_id=QDL62984.1	0.097683	0.0311348	0.0791316	-0.0966121	-0.274834	-0.289901	-0.0656046
EIP97_05160	hydroxymethylpyrimidine/phosphomethylpyrimidine kinase;protein_id=QDL62985.1	0.0290587	0.051921	-0.193307	-0.282137	-0.409156	-0.503631	-0.270916
EIP97_05165	hybrid sensor histidine kinase/response regulator;pseudo=true	0.215717	0.323416	0.188911	0.585142	0.250165	0.226185	0.277442
EIP97_05170	TetR/AcrR family transcriptional regulator;protein_id=QDL62986.1	-0.276766	-0.451529	-0.0362945	0.732381	0.229155	0.227784	0.23925
EIP97_05175	DNA alkylation response protein;protein_id=QDL62987.1	-0.602383	-0.681145	-0.565257	-0.437738	-0.207992	-0.22307	-0.11048
EIP97_05180	PaaI family thioesterase;protein_id=QDL62988.1	-0.649498	-0.480132	-0.412257	-0.204857	-0.0705384	-0.0253689	-0.0213301
EIP97_05185	AMP nucleosidase;protein_id=QDL62989.1	-0.0319725	-0.153255	-0.116958	-0.116145	-0.0898056	-0.238534	-0.0838968
EIP97_05190	hypothetical protein;protein_id=QDL62990.1	0.0279836	0.188502	0.221047	0.433148	0.147044	0.152416	0.147239
EIP97_05195	hypothetical protein;protein_id=QDL62991.1	-0.0415231	-0.0737745	-0.161136	0.211056	-0.168337	-0.130046	-0.114422
EIP97_05200	pseudouridine synthase;protein_id=QDL67900.1	0.130255	0.162236	0.313426	-0.43083	0.141697	0.00296853	0.0110076
EIP97_05205	globin;protein_id=QDL62992.1	0.290145	0.256174	0.0193091	-0.322375	0.0304423	-0.124037	-0.0660051
EIP97_05210	DUF2788 domain-containing protein;protein_id=QDL62993.1	0.301665	0.718237	0.0396221	-0.234502	0.0154363	0.019839	0.193788
EIP97_05215	Lrp/AsnC family transcriptional regulator;protein_id=QDL67901.1	0.644979	0.280034	0.519261	0.467569	-0.11928	-0.0412003	0.0189557
EIP97_05220	hypothetical protein;protein_id=QDL67902.1	0.697512	0.0295006	0.228515	0.432998	0.182479	0.401161	0.138518
EIP97_05225	CDF family cation-efflux transporter FieF;protein_id=QDL62994.1	0.619057	0.0727556	0.274782	0.122452	0.259423	0.194085	0.158933
EIP97_05230	polyribonucleotide nucleotidyltransferase;protein_id=QDL62995.1	0.44701	0.0793587	-0.432073	-0.529973	-0.162284	-0.266597	-0.266325
EIP97_05235	ATP-dependent helicase HrpB;protein_id=QDL62996.1	0.0232623	0.143604	0.000726394	-0.377298	-0.133437	-0.206713	-0.0747959
EIP97_05240	hypothetical protein;protein_id=QDL62997.1	0.178576	-0.0216586	0.258449	0.617317	0.294898	0.315461	0.381383
EIP97_05245	bifunctional lytic transglycosylase/amino acid ABC transporter substrate-binding protein;protein_id=QDL62998.1	0.31672	0.325703	0.366055	0.0742519	0.0754257	0.0929771	0.179621
EIP97_05250	endonuclease/exonuclease/phosphatase family protein;protein_id=QDL62999.1	-0.0969367	-0.0135181	-0.0882535	-0.0424081	0.00589703	-0.0451726	0.0319848
EIP97_05255	SDR family oxidoreductase;protein_id=QDL63000.1	0.0516618	0.187179	-0.31743	0.188791	0.423569	0.292199	0.410564
EIP97_05260	VOC family protein;protein_id=QDL63001.1	0.328872	0.377065	-0.0405397	-0.202125	0.216546	0.240162	0.289772
EIP97_05265	hypothetical protein;protein_id=QDL63002.1	-0.0172367	-0.00345216	0.0677956	0.269919	0.0977779	0.198493	-0.026886
EIP97_05270	dimethyl sulfone monooxygenase SfnG;protein_id=QDL63003.1	0.0399686	0.0196515	0.0687034	0.0989414	-0.155023	-0.0148018	-0.0712753
EIP97_05275	cysteine hydrolase;protein_id=QDL63004.1	-0.264217	-0.112497	-0.374129	-0.0653666	-0.607223	-0.493752	-0.651512
EIP97_05280	DUF2076 domain-containing protein;protein_id=QDL63005.1	0.0415151	0.862989	-0.17257	-1.59187	-0.452765	-0.253437	-0.0619715
EIP97_05285	NYN domain-containing protein;protein_id=QDL63006.1	0.228875	0.774475	0.0469164	-0.944897	-0.251664	-0.320703	0.147513
EIP97_05290	DEAD/DEAH box helicase;protein_id=QDL63007.1	0.112258	0.241242	0.202602	-0.116622	-0.0242217	-0.0197579	0.0658556
EIP97_05295	TIGR03862 family flavoprotein;protein_id=QDL63008.1	0.0380588	0.31823	0.201226	-0.0362129	-0.161727	-0.103435	-0.0799273
EIP97_05300	hypothetical protein;protein_id=QDL63009.1	0.390158	0.208918	0.424124	0.233713	0.0475335	0.104151	0.223748
EIP97_05305	response regulator transcription factor;protein_id=QDL63010.1	0.715636	0.62526	0.274194	-0.40855	0.189798	0.0524101	0.417746
EIP97_05310	EAL domain-containing protein;protein_id=QDL63011.1	0.301236	0.0989885	0.000889317	0.407185	-0.043056	0.0792171	0.009373
EIP97_05315	transporter substrate-binding domain-containing protein;protein_id=QDL63012.1	0.286807	0.231625	0.297438	0.255968	0.132053	0.163647	0.132437
EIP97_05320	N-acetyltransferase;protein_id=QDL63013.1	-0.163174	-0.164977	-0.657927	-0.00683463	0.0588153	-0.0281228	0.00828874
EIP97_05325	N-acetyltransferase;protein_id=QDL63014.1	-0.0924476	-0.22958	-0.509372	-0.431182	-0.163852	-0.239563	-0.069243
EIP97_05330	SagB/ThcOx family dehydrogenase;protein_id=QDL63015.1	-0.195582	-0.293123	-0.518838	-0.152506	-0.177005	-0.250527	-0.182282
EIP97_05335	acyl-CoA thioesterase II;protein_id=QDL63016.1	0.350692	0.332426	0.185542	-0.277543	0.0616967	-0.0231165	0.126547
EIP97_05340	HAD family hydrolase;protein_id=QDL63017.1	0.362734	0.417195	0.250334	-0.128827	0.00602197	-0.0270091	0.0692944
EIP97_05345	HU family DNA-binding protein;protein_id=QDL63018.1	0.475027	-0.0386339	0.0184664	0.62556	-0.538933	-0.695972	-0.426322
EIP97_05350	hypothetical protein;protein_id=QDL63019.1	-0.461737	-0.934857	-0.184179	1.35128	0.234084	0.62702	0.406551
EIP97_05355	taurine ABC transporter substrate-binding protein;protein_id=QDL63020.1	0.22551	0.424788	0.541738	0.721781	0.141047	0.371774	0.118822
EIP97_05360	taurine import ATP-binding protein TauB;protein_id=QDL63021.1	0.25562	0.380549	0.246103	0.832456	0.00994815	0.616144	0.188703
EIP97_05365	ABC transporter permease subunit;protein_id=QDL63022.1	0.477173	0.192319	0.323749	-0.0150588	0.382088	0.606062	0.208517
EIP97_05370	taurine dioxygenase;protein_id=QDL63023.1	0.0544915	-0.0737264	-0.120922	-0.276725	0.0222571	0.215667	-0.210468
EIP97_05375	oligopeptide transporter%2C OPT family;protein_id=QDL63024.1	-0.305278	-0.251692	-0.0383426	0.161358	-0.0878131	-0.0416538	-0.145094
EIP97_05380	BCCT family transporter;protein_id=QDL63025.1	0.0126996	0.250857	0.082941	-0.814841	0.304301	0.0862673	0.243404
EIP97_05385	sigma-54-dependent Fis family transcriptional regulator;protein_id=QDL63026.1	-0.489919	-0.445207	-0.52998	-0.237643	0.273995	0.476203	0.111511
EIP97_05390	ABC transporter substrate-binding protein;protein_id=QDL63027.1	0.0948332	-0.112579	-0.355952	-0.820443	0.647462	0.608726	0.416968
EIP97_05395	cytochrome ubiquinol oxidase subunit I;protein_id=QDL63028.1	-0.957653	-0.420162	0.158047	-1.09827	0.274204	0.289354	0.14092
EIP97_05400	cytochrome d ubiquinol oxidase subunit II;protein_id=QDL63029.1	-1.04838	-0.612031	-0.0628092	-1.02324	0.186049	0.204834	0.0190448
EIP97_05405	DUF2474 domain-containing protein;protein_id=QDL67903.1	-0.972277	-0.612823	0.104607	-0.236856	0.542735	0.518738	0.47316
EIP97_05410	AraC family transcriptional regulator;protein_id=QDL63030.1	0.249427	0.0155538	0.42976	0.682799	0.265283	0.284394	0.168418
EIP97_05415	MFS transporter;protein_id=QDL63031.1	-0.0507154	0.232007	0.395752	0.250278	-0.117838	-0.0514962	-0.0940164
EIP97_05420	acetyl-CoA C-acyltransferase;protein_id=QDL63032.1	-0.320868	-0.435145	-0.104441	-0.499688	-0.63117	-0.519095	-0.551543
EIP97_05425	fatty acid--CoA ligase;protein_id=QDL63033.1	-0.353529	-0.879891	-0.259389	0.287915	-0.181156	-0.150392	-0.312975
EIP97_05430	fatty-acid--CoA ligase;protein_id=QDL63034.1	-0.567694	-0.989289	-0.310461	0.398746	-0.393302	-0.429944	-0.426877
EIP97_05435	DUF1302 domain-containing protein;protein_id=QDL63035.1	-0.243505	-0.939494	-0.0595909	0.850407	-0.026971	-0.0607727	-0.299493
EIP97_05440	DUF1329 domain-containing protein;protein_id=QDL63036.1	-0.445941	-1.21472	-0.0852473	0.574025	-0.0413674	-0.168399	-0.503251
EIP97_05445	transcriptional regulator;protein_id=QDL63037.1	-0.145078	-0.359243	-0.410377	0.0669559	-0.0887217	-0.0837351	-0.0618333
EIP97_05450	copper-translocating P-type ATPase;protein_id=QDL63038.1	-0.726722	-0.811468	-0.591373	-0.988062	0.546207	0.992331	-0.244275
EIP97_05455	hypothetical protein;protein_id=QDL67904.1	0.10805	-0.357433	-0.324512	1.09849	0.49473	0.458406	0.201927
EIP97_05460	PhoH family protein;protein_id=QDL63039.1	-0.467004	-0.653813	-0.639685	0.0253604	-0.19202	-0.0620961	-0.327893
EIP97_05465	CHAD domain-containing protein;protein_id=QDL63040.1	-0.435535	-0.478602	-0.457639	0.549048	0.0298798	0.0108813	-0.147077
EIP97_05470	hypothetical protein;protein_id=QDL63041.1	-1.19892	-1.08597	-0.739028	1.20622	0.183669	0.259108	-0.303293
EIP97_05475	arsenate reductase ArsC;protein_id=QDL63042.1	0.305779	0.199515	0.0366058	0.759139	-0.0224851	-0.0207832	0.116772
EIP97_05480	cyclic pyranopterin monophosphate synthase MoaC;protein_id=QDL63043.1	-1.13638	-0.832472	-1.22993	0.316172	-1.27015	-0.22068	-1.13411
EIP97_05485	molybdopterin converting factor subunit 1;protein_id=QDL63044.1	-1.3962	-1.1509	-1.58277	-0.807601	-1.52286	-0.560303	-1.45967
EIP97_05490	molybdopterin synthase catalytic subunit;protein_id=QDL63045.1	-1.50372	-1.17551	-1.54195	-0.959243	-1.5339	-0.673581	-1.5106
EIP97_05495	molybdenum cofactor biosynthesis protein B;protein_id=QDL63046.1	-3.58959	-2.23887	-4.59943	0.116235	-3.93816	-0.183993	-3.09859
EIP97_05500	molybdopterin molybdenumtransferase MoeA;protein_id=QDL63047.1	-3.6466	-2.47552	-4.68164	-0.477828	-4.13138	-0.553022	-3.43572
EIP97_05505	U32 family peptidase;protein_id=QDL63048.1	-1.44364	-0.981023	-0.693819	-0.904725	-0.901803	-0.298566	-0.495009
EIP97_05510	U32 family peptidase;protein_id=QDL63049.1	-1.4627	-1.19281	-0.499358	-1.17487	-0.510654	-0.174208	-0.113656
EIP97_05515	SCP2 domain-containing protein;protein_id=QDL63050.1	-1.469	-1.03403	-0.531661	-1.54725	-0.372273	0.0380032	-0.00276144
EIP97_05520	alkaline phosphatase;protein_id=QDL63051.1	0.0374516	0.0276489	0.22552	0.307548	0.204616	0.299419	0.256691
EIP97_05525	ExeM/NucH family extracellular endonuclease;protein_id=QDL63052.1	-1.14142	-1.14366	-0.846996	-0.0967788	-0.626105	-0.476403	-0.950183
EIP97_05530	hypothetical protein;protein_id=QDL63053.1	0.0503208	-0.211966	-0.437632	-0.365307	-0.154102	-0.276471	-0.141549
EIP97_05535	hypothetical protein;protein_id=QDL63054.1	-0.122333	-0.187729	-0.661269	-0.542058	-0.342516	-0.470291	-0.247767
EIP97_05540	hypothetical protein;protein_id=QDL63055.1	-0.0566128	-0.119433	-0.672155	-0.974908	-0.410294	-0.513247	-0.30974
EIP97_05545	DUF4123 domain-containing protein;protein_id=QDL63056.1	-0.0326878	-0.0725368	-0.523945	-0.86491	-0.395147	-0.568759	-0.18629
EIP97_05550	Rhs element Vgr protein;protein_id=QDL63057.1	0.223777	0.0170272	-0.146897	-0.19148	-0.281578	-0.272771	-0.196165
EIP97_05555	peptide chain release factor 3;protein_id=QDL63058.1	0.510146	0.67177	0.608167	-0.660861	-0.264185	-0.256446	-0.0960189
EIP97_05560	lysozyme inhibitor;protein_id=QDL63059.1	0.154111	-0.0420251	-0.131868	-0.262855	0.0108895	-0.124735	-0.120196
EIP97_05565	TonB-dependent receptor family protein;protein_id=QDL63060.1	0.0198637	0.00751208	0.0395151	-0.785272	0.194594	0.162441	0.0466707
EIP97_05570	FecR family protein;protein_id=QDL63061.1	0.295882	0.498993	1.67816	-0.0643431	1.77453	1.77744	1.0641
EIP97_05575	sigma-70 family RNA polymerase sigma factor;protein_id=QDL63062.1	0.358852	0.491327	3.26985	0.656578	3.76492	3.54681	2.61024
EIP97_05580	AraC family transcriptional regulator;protein_id=QDL67905.1	0.216622	-0.0138684	0.244492	0.190209	-0.0032646	0.122896	-0.0163476
EIP97_05585	DMT family transporter;protein_id=QDL63063.1	-0.0415979	-0.301408	0.3079	0.331239	0.0410905	-0.202823	-0.0536125
EIP97_05590	D-glycerate dehydrogenase;protein_id=QDL63064.1	-0.0627177	0.0284335	0.210809	-0.112513	-0.181458	-0.108449	-0.203103
EIP97_05595	LysR family transcriptional regulator;protein_id=QDL63065.1	0.0294725	-0.0107951	-0.0204034	0.351693	0.043073	0.0544725	0.013904
EIP97_05600	efflux transporter outer membrane subunit;protein_id=QDL67906.1	-0.119369	0.00569469	0.0691739	-0.0343528	-0.431323	-0.26748	-0.390397
EIP97_05605	FUSC family protein;protein_id=QDL63066.1	-0.318332	-0.18566	-0.194314	-0.0352096	-0.316544	-0.159238	-0.256577
EIP97_05610	DUF1656 domain-containing protein;protein_id=QDL63067.1	-0.0365664	-0.501993	-0.183142	0.172317	0.05747	0.133718	-0.46147
EIP97_05615	HlyD family secretion protein;protein_id=QDL63068.1	-0.239984	-0.406537	-0.426322	-0.667732	-0.161144	-0.0825068	-0.312485
EIP97_05620	ABC transporter ATP-binding protein;protein_id=QDL63069.1	-0.418696	-0.79937	-1.0511	-1.22159	-0.346185	-0.218736	-0.578947
EIP97_05625	ABC transporter permease;protein_id=QDL63070.1	-0.354541	-0.64767	-0.879695	-0.832548	-0.344132	-0.311215	-0.54565
EIP97_05630	glycine betaine ABC transporter substrate-binding protein;protein_id=QDL63071.1	-0.301171	-0.619636	-0.836328	-0.91774	-0.439605	-0.40345	-0.60165
EIP97_05635	ABC transporter permease;protein_id=QDL63072.1	-0.142346	-0.37886	-0.791273	-0.619533	-0.453141	-0.283447	-0.55769
EIP97_05640	hypothetical protein;protein_id=QDL63073.1	0.66851	0.611027	0.623686	-0.0347073	0.23731	0.73554	0.293412
EIP97_05645	Na+/H+ antiporter NhaP;protein_id=QDL63074.1	-0.140139	-0.00348425	0.187511	-0.31323	-0.184503	-0.165471	-0.301712
EIP97_05650	hypothetical protein;protein_id=QDL63075.1	-0.188682	-0.174927	-0.0421953	0.29076	-0.183296	-0.21818	-0.295601
EIP97_05655	TIGR01459 family HAD-type hydrolase;protein_id=QDL63076.1	-0.172569	-0.391503	-0.0891808	-0.0291651	-0.311328	-0.326862	-0.466427
EIP97_05660	tyrosine-protein phosphatase;protein_id=QDL63077.1	0.242668	0.126455	0.00903498	0.198187	-0.0166251	0.308586	0.214267
EIP97_05665	hypothetical protein;protein_id=QDL63078.1	-0.193526	-0.37025	-0.244646	-0.0623872	-0.321785	-0.358084	-0.212467
EIP97_05670	SDR family oxidoreductase;protein_id=QDL63079.1	-0.481584	-0.168902	-0.136247	-0.178058	-0.263628	-0.181647	-0.139432
EIP97_05675	class I SAM-dependent methyltransferase;protein_id=QDL63080.1	-0.252979	-0.347251	-0.130782	-0.0112405	0.0363965	-0.0661234	0.0844532
EIP97_05680	multidrug transporter;protein_id=QDL63081.1	-0.0937009	-0.148144	-0.204725	-0.106066	0.0416114	0.0297182	0.184728
EIP97_05685	zinc-binding protein;protein_id=QDL63082.1	-0.393296	-0.430047	-0.0653702	-0.12745	0.0941978	0.0685024	0.371504
EIP97_05690	two-component system response regulator NarL;protein_id=QDL63083.1	0.500266	0.428238	-0.257653	-0.50464	-0.118814	-0.176039	0.0257125
EIP97_05695	nitrate/nitrite sensor histidine kinase;protein_id=QDL63084.1	0.381303	0.304767	-0.01301	0.0648759	0.223559	0.277157	0.376651
EIP97_05700	NarK/NasA family nitrate transporter;protein_id=QDL63085.1	-2.64937	-1.91174	-4.12419	-1.59053	-3.22674	0.330971	-2.92418
EIP97_05705	NarK family nitrate/nitrite MFS transporter;protein_id=QDL63086.1	-3.17062	-2.17882	-4.25793	-2.48381	-3.75901	0.122471	-3.59153
EIP97_05710	nitrate reductase subunit alpha;protein_id=QDL63087.1	-2.38068	-1.96617	-2.6573	-2.39815	-2.96622	0.3518	-3.01443
EIP97_05715	nitrate reductase subunit beta;protein_id=QDL63088.1	-1.44683	-1.09656	-1.55247	-2.67048	-1.99587	0.25302	-2.10647
EIP97_05720	nitrate reductase molybdenum cofactor assembly chaperone;protein_id=QDL63089.1	-1.43439	-0.870628	-1.39642	-2.47494	-1.7763	0.323633	-1.94917
EIP97_05725	respiratory nitrate reductase subunit gamma;protein_id=QDL63090.1	-1.1884	-0.68883	-0.92243	-2.71504	-1.51729	0.489937	-1.57101
EIP97_05730	peptidylprolyl isomerase;protein_id=QDL63091.1	-0.937002	-0.38176	-0.77712	-2.12337	-1.31087	0.293892	-1.33791
EIP97_05735	GTP 3'%2C8-cyclase MoaA;protein_id=QDL63092.1	-0.538045	-0.0947764	-0.537802	-0.831985	-0.659749	-0.100875	-0.849313
EIP97_05740	hypothetical protein;protein_id=QDL63093.1	0.511302	0.127619	0.421928	0.948509	0.308088	0.382876	-0.220109
EIP97_05745	transposase;pseudo=true	0.482354	0.09813	0.487879	0.907849	0.303419	0.378923	0.440401
EIP97_05750	recombinase family protein;pseudo=true	0.371715	0.0506023	0.285555	0.330692	0.195347	0.312365	0.411744
EIP97_05755	pyocin protein;protein_id=QDL67907.1	0.00340398	-0.246667	0.125442	-0.315245	0.266956	0.400832	0.200759
EIP97_05760	hypothetical protein;protein_id=QDL63094.1	0.178809	0.00463624	0.0191162	0.0695492	-0.0027632	0.15248	-0.159408
EIP97_05765	oxidoreductase;pseudo=true	-0.657355	-0.0137891	-0.559705	0.123537	-0.0556727	0.710683	-0.135164
EIP97_05770	ABC transporter substrate-binding protein;protein_id=QDL63095.1	-0.342842	-0.482163	0.792674	-0.461119	-0.05331	-0.0181395	-0.202811
EIP97_05775	transcriptional regulator;protein_id=QDL63096.1	-0.307827	-0.175137	1.15433	0.066988	-0.128457	0.0150579	-0.17591
EIP97_05780	FAD-dependent catabolic D-arginine dehydrogenase DauA;protein_id=QDL63097.1	-0.150912	-0.0768662	1.23089	-0.0873823	-0.0463155	-0.0835293	-0.110411
EIP97_05785	ornithine cyclodeaminase family protein;protein_id=QDL63098.1	0.0511453	0.128229	0.767731	-0.159579	-0.19271	-0.088691	-0.20964
EIP97_05790	ATP-dependent RNA helicase RhlB;protein_id=QDL63099.1	0.337967	0.390573	0.526588	-0.500288	-0.415087	-0.436993	-0.216966
EIP97_05795	hypothetical protein;protein_id=QDL63100.1	-0.862802	-0.528089	-0.489013	0.24005	-0.0534021	-0.0438279	-0.330086
EIP97_05800	acyl-CoA synthetase;protein_id=QDL63101.1	-0.319587	-0.669053	0.141481	0.45478	0.0455486	0.107836	-0.200229
EIP97_05805	alpha/beta hydrolase;protein_id=QDL63102.1	0.0843681	-0.0554577	0.309187	-0.0636272	0.0163963	-0.00382811	-0.0247886
EIP97_05810	amino acid ABC transporter substrate-binding protein;protein_id=QDL63103.1	-0.283095	-0.13618	-0.383743	0.141471	0.242318	0.192399	0.224442
EIP97_05815	phosphatidylcholine/phosphatidylserine synthase;protein_id=QDL63104.1	0.152269	0.0201026	-0.260827	-0.622902	0.0811201	-0.0199265	0.0697268
EIP97_05820	nuclear transport factor 2 family protein;protein_id=QDL63105.1	0.137544	-0.0169994	-0.198151	-0.437017	0.120566	-0.01635	0.116606
EIP97_05825	glutathione S-transferase family protein;protein_id=QDL63106.1	-0.0354615	-0.0257399	-0.146081	-0.222372	0.0417934	-0.0914019	-0.00171153
EIP97_05830	GIY-YIG nuclease family protein;protein_id=QDL63107.1	0.0890925	0.12517	0.0103697	-0.158466	-0.106702	-0.0457024	0.0251592
EIP97_05835	CatB-related O-acetyltransferase;protein_id=QDL63108.1	0.0177112	0.0264367	-0.127359	-0.0430849	-0.101267	-0.0735994	-0.0175909
EIP97_05840	glutathione S-transferase family protein;protein_id=QDL63109.1	-0.0307912	-0.13981	-0.256076	-0.4504	-0.0494998	-0.176359	0.07234
EIP97_05845	hypothetical protein;protein_id=QDL63110.1	-0.197328	-0.281753	-0.292619	-0.262981	0.0200989	-0.129501	0.0149498
EIP97_05850	hypothetical protein;protein_id=QDL63111.1	0.020811	0.0661947	0.248661	-0.214166	-0.0125666	-0.125886	-0.0549162
EIP97_05855	nucleoid-associated protein;protein_id=QDL63112.1	0.192038	0.0559662	-0.0425076	-0.241666	-0.0220928	-0.134469	-0.00088863
EIP97_05860	C4-dicarboxylate ABC transporter substrate-binding protein;protein_id=QDL63113.1	-0.185775	-0.192274	-0.554826	-0.712946	-0.0326408	-0.10051	0.0278881
EIP97_05865	hypothetical protein;protein_id=QDL63114.1	-0.0997938	-0.0734902	-0.399135	0.182304	-0.269875	-0.349369	-0.235526
EIP97_05870	hydrolase;protein_id=QDL63115.1	-0.549525	-0.470837	-0.493346	-0.00575771	-0.202993	-0.177363	-0.29669
EIP97_05875	LysR family transcriptional regulator;protein_id=QDL63116.1	-0.544145	-0.529311	-0.417748	-0.194323	-0.206961	-0.104569	-0.20967
EIP97_05880	glutathione S-transferase;protein_id=QDL63117.1	-0.192033	-0.335955	-0.0662642	0.150172	-0.0629564	0.0157127	-0.156091
EIP97_05885	NADPH:quinone oxidoreductase;protein_id=QDL63118.1	-0.355978	-0.281146	-0.0328255	-0.232112	-0.355159	-0.247532	-0.224025
EIP97_05890	ArsR family transcriptional regulator;protein_id=QDL63119.1	0.830738	0.992057	1.42385	2.20181	0.484801	0.315119	0.860186
EIP97_05895	DUF2165 family protein;protein_id=QDL63120.1	-1.56972	-1.45246	-0.99994	0.783305	-0.846261	-1.08713	-1.65787
EIP97_05900	hypothetical protein;pseudo=true	-1.19055	-0.99927	-0.718341	0.712746	-0.67976	-0.874802	-1.13789
EIP97_05905	CesT family type III secretion system chaperone;protein_id=QDL63121.1	-0.0795684	-0.181022	-0.0429148	0.648533	0.227186	0.0447546	-0.246306
EIP97_05910	ribosomal RNA large subunit methyltransferase F;protein_id=QDL63122.1	0.400823	0.177432	-0.277761	0.349507	-0.0148867	-0.0386986	0.0750184
EIP97_05915	SLC13 family permease;protein_id=QDL63123.1	0.562265	0.525747	-0.228592	-0.248794	-0.0463625	-0.0736364	0.283687
EIP97_05920	ABC transporter ATP-binding protein;protein_id=QDL63124.1	-0.41741	-0.552615	-0.126573	0.105837	-0.270391	-0.228392	-0.337799
EIP97_05925	ABC transporter permease;protein_id=QDL63125.1	-0.41325	-0.345188	-0.0853531	-0.483107	-0.599262	-0.58554	-0.591991
EIP97_05930	ABC transporter substrate-binding protein;protein_id=QDL63126.1	-0.504761	-0.606393	-0.196873	-0.325841	-0.623842	-0.461173	-0.643441
EIP97_05935	hypothetical protein;pseudo=true	0.37211	-0.123228	-0.0241321	-0.46408	0.00325612	0.0962859	0.115084
EIP97_05940	hypothetical protein;protein_id=QDL63127.1	-0.0518668	0.353215	-0.808932	-0.746973	-0.489614	-0.694286	-0.185957
EIP97_05945	hypothetical protein;protein_id=QDL63128.1	0.548295	-0.199917	-0.305247	-1.37048	0.0470851	0.659901	-0.53413
EIP97_05950	hypothetical protein;protein_id=QDL63129.1	0.186402	0.169353	0.436102	0.429732	0.207983	0.325393	0.169105
EIP97_05955	valine--tRNA ligase;protein_id=QDL63130.1	0.259816	0.397608	0.224123	-0.865876	-0.0461147	-0.0656087	0.0229774
EIP97_05960	DNA polymerase III subunit chi;protein_id=QDL63131.1	0.327668	0.442197	0.316197	0.236697	0.508847	0.514473	0.411481
EIP97_05965	DNA polymerase III subunit chi;protein_id=QDL63132.1	0.00936285	0.0399988	0.13192	-0.273288	-0.131368	-0.151223	-0.0784918
EIP97_05970	cytosol aminopeptidase;protein_id=QDL63133.1	0.12903	0.16969	0.0306871	-0.745804	-0.0837996	-0.176346	-0.0235329
EIP97_05975	AraC family transcriptional regulator;protein_id=QDL63134.1	0.139883	0.293235	0.0567173	-0.0783888	-0.0339871	-0.00637459	0.107792
EIP97_05980	alpha/beta hydrolase;protein_id=QDL63135.1	-0.15911	-0.203421	-0.0494818	-0.115083	-0.230313	-0.248014	-0.190658
EIP97_05985	LPS export ABC transporter permease LptF;protein_id=QDL63136.1	0.394471	0.530014	0.351358	-0.609004	0.157319	-0.0261213	0.213423
EIP97_05990	LPS export ABC transporter permease LptG;protein_id=QDL63137.1	0.276325	0.358373	0.414925	-0.246741	0.0578741	-0.0149209	0.113383
EIP97_05995	RDD family protein;protein_id=QDL63138.1	0.554002	0.565671	0.630803	0.193851	0.488659	0.476818	0.491092
EIP97_06000	EAL domain-containing protein;protein_id=QDL63139.1	0.0100811	0.114378	-0.115553	-0.0206454	0.22447	0.0952811	0.262363
EIP97_06005	Com family DNA-binding transcriptional regulator;protein_id=QDL63140.1	0.516255	-1.33179	0.691567	1.53132	0.701118	0.230797	0.684496
EIP97_06010	hypothetical protein;protein_id=QDL63141.1	0.505656	-0.535431	0.700131	1.25844	0.851724	0.841255	0.85417
EIP97_06020	tRNA preQ1(34) S-adenosylmethionine ribosyltransferase-isomerase QueA;protein_id=QDL63142.1	0.420989	0.576716	0.593398	-0.621729	0.12519	0.169877	0.286422
EIP97_06025	tRNA guanosine(34) transglycosylase Tgt;protein_id=QDL67908.1	0.777717	0.940007	0.899139	-0.590093	0.103938	-0.0260665	0.190903
EIP97_06030	preprotein translocase subunit YajC;protein_id=QDL63143.1	0.638379	0.751068	0.719349	-1.40546	-0.107063	-0.267427	-0.0515524
EIP97_06035	protein translocase subunit SecD;protein_id=QDL63144.1	0.496669	0.73902	0.884832	-1.71697	-0.153432	-0.22026	0.0326091
EIP97_06040	protein translocase subunit SecF;protein_id=QDL63145.1	0.265952	0.505947	0.693607	-1.41479	-0.0585536	-0.194509	0.0318443
EIP97_06045	glycine zipper 2TM domain-containing protein;protein_id=QDL63146.1	-0.305507	-0.174484	-0.4364	-0.378497	-0.278981	-0.200694	-0.260637
EIP97_06050	inositol monophosphatase;protein_id=QDL63147.1	0.554823	0.608087	0.549299	-0.860495	0.0976276	-0.00197635	0.0919676
EIP97_06055	tRNA (cytosine(32)/uridine(32)-2'-O)-methyltransferase TrmJ;protein_id=QDL63148.1	-0.0313505	0.196897	0.215057	-0.510957	-0.220582	-0.279738	-0.114085
EIP97_06060	serine O-acetyltransferase;protein_id=QDL63149.1	-0.124316	0.0178358	0.215496	-0.121521	-0.200828	-0.0437838	-0.068122
EIP97_06065	Fe-S cluster assembly transcriptional regulator IscR;protein_id=QDL63150.1	-0.164611	0.00846023	2.19607	1.04428	2.52665	2.12733	1.79263
EIP97_06070	IscS subfamily cysteine desulfurase;protein_id=QDL63151.1	-0.367568	-0.291732	1.08195	0.719851	1.08543	0.868553	0.941383
EIP97_06075	Fe-S cluster assembly scaffold IscU;protein_id=QDL63152.1	-0.512539	-0.465409	0.781237	0.895624	0.858768	0.702318	0.719563
EIP97_06080	iron-sulfur cluster assembly protein IscA;protein_id=QDL63153.1	-0.421365	-0.469743	0.710852	0.666434	0.834765	0.817663	0.76281
EIP97_06085	co-chaperone HscB;protein_id=QDL63154.1	-0.410746	-0.31547	0.635502	0.477562	0.830592	0.7941	0.837123
EIP97_06090	molecular chaperone HscA;protein_id=QDL63155.1	-0.716893	-0.505489	0.315488	0.457883	0.374183	0.481878	0.535533
EIP97_06095	ISC system 2Fe-2S type ferredoxin;protein_id=QDL63156.1	-0.925874	-0.836761	0.21384	0.995841	0.18922	0.375539	0.465997
EIP97_06100	Fe-S assembly protein IscX;protein_id=QDL63157.1	-0.661065	-0.450919	0.0286788	1.25657	0.18884	0.709683	0.625565
EIP97_06105	nucleoside-diphosphate kinase;protein_id=QDL63158.1	0.498323	0.45311	0.55815	-0.590576	0.0133613	-0.345104	-0.157496
EIP97_06110	23S rRNA (adenine(2503)-C(2))-methyltransferase RlmN;protein_id=QDL63159.1	0.187276	0.371749	0.226274	-0.61464	-0.246739	-0.399433	-0.119176
EIP97_06115	type IV pilus biogenesis/stability protein PilW;protein_id=QDL63160.1	0.147536	0.289518	0.270525	0.232003	0.180348	0.160705	0.150825
EIP97_06120	helix-turn-helix domain-containing protein;protein_id=QDL63161.1	0.0962796	0.0532888	0.0842106	0.274264	0.0527006	-0.0374777	0.0537895
EIP97_06125	flavodoxin-dependent (E)-4-hydroxy-3-methylbut-2-enyl-diphosphate synthase;protein_id=QDL67909.1	-0.056258	-0.10687	-0.149688	0.0727934	-0.231448	-0.376089	-0.234932
EIP97_06130	histidine--tRNA ligase;protein_id=QDL63162.1	0.0443459	0.00455425	-0.0563988	-0.0825545	-0.0616626	-0.262106	-0.0301517
EIP97_06135	tetratricopeptide repeat protein;protein_id=QDL63163.1	-0.00671791	0.0351412	0.0143269	-0.234262	-0.096956	-0.205141	-0.036324
EIP97_06140	outer membrane protein assembly factor BamB;protein_id=QDL63164.1	-0.0855272	-0.0151448	0.0796157	-0.370331	-0.0534572	-0.175123	-0.0388877
EIP97_06145	ribosome biogenesis GTPase Der;protein_id=QDL63165.1	0.196495	0.213797	0.0824797	-0.289259	0.0172387	-0.113815	0.0646969
EIP97_06150	pyridoxal phosphate-dependent aminotransferase;protein_id=QDL63166.1	-0.0181872	0.0942369	-0.0249905	-0.532244	-0.429335	-0.478184	-0.271447
EIP97_06155	amidohydrolase;protein_id=QDL63167.1	-0.162562	-0.0896921	-0.00856343	0.254484	-0.0582012	0.0673653	-0.137605
EIP97_06160	DUF937 domain-containing protein;protein_id=QDL63168.1	-0.334466	-0.201654	-0.396821	-0.353146	-0.00487589	0.168142	-0.094187
EIP97_06165	aldo/keto reductase;protein_id=QDL63169.1	-0.214951	-0.46217	-0.68159	-0.75715	-0.459944	-0.291995	-0.530689
EIP97_06170	hypothetical protein;protein_id=QDL63170.1	0.356407	0.174112	0.284032	0.0815924	-0.112514	-0.0536565	-0.0250486
EIP97_06175	hypothetical protein;protein_id=QDL63171.1	0.221517	0.0519662	0.226465	-0.164007	-0.139591	-0.39163	-0.0304779
EIP97_06180	2-isopropylmalate synthase;protein_id=QDL63172.1	-0.0856802	-0.239743	-0.242944	0.011511	-0.368679	-0.405426	-0.320522
EIP97_06185	DUF2946 domain-containing protein;protein_id=QDL63173.1	0.190008	0.584311	0.906913	0.117057	0.648868	0.367107	0.542996
EIP97_06190	TonB-dependent copper receptor;protein_id=QDL63174.1	-0.216943	0.19229	1.26782	-1.16323	-0.0233145	-0.136532	0.0303619
EIP97_06195	PepSY domain-containing protein;protein_id=QDL63175.1	-0.370191	-0.0583509	0.222919	-0.711361	0.0308996	-0.103491	0.0130787
EIP97_06200	DUF4345 domain-containing protein;protein_id=QDL63176.1	-0.154358	-0.115222	0.122298	-0.102928	0.294068	0.185459	0.13124
EIP97_06205	M23 family metallopeptidase;protein_id=QDL63177.1	0.22083	0.233549	0.309105	0.214786	0.30228	0.319346	0.42383
EIP97_06210	DUF2946 domain-containing protein;protein_id=QDL63178.1	-0.0312343	-0.191367	-0.135155	0.211223	0.411254	0.362053	0.170097
EIP97_06215	copper chaperone PCu(A)C;protein_id=QDL63179.1	-1.17395	-0.917065	-0.63003	-0.707534	-0.465207	-0.216154	-0.603471
EIP97_06220	putative natural product biosynthesis protein;protein_id=QDL63180.1	-0.931201	-0.573294	-0.214007	0.198483	-0.268726	-0.0420705	-0.401068
EIP97_06225	cysteine hydrolase;protein_id=QDL63181.1	-1.22435	-0.874164	-0.517697	-0.178783	-0.587951	-0.304586	-0.673046
EIP97_06230	helix-turn-helix domain-containing protein;protein_id=QDL63182.1	-0.501395	-0.214291	-0.0351561	0.289502	-0.290861	-0.0625605	-0.265666
EIP97_06235	D-alanyl-D-alanine dipeptidase;protein_id=QDL63183.1	-0.244642	-0.0349536	0.00325832	0.170139	-0.0545844	0.0156773	-0.186405
EIP97_06240	TRAP transporter large permease;protein_id=QDL63184.1	-0.0280915	0.208241	0.0400486	0.112263	-0.208408	0.111888	-0.0694962
EIP97_06245	TRAP transporter small permease;protein_id=QDL63185.1	-0.144022	0.0245798	0.0351557	0.154989	0.0125615	-0.0451274	-0.105087
EIP97_06250	TRAP transporter substrate-binding protein DctP;protein_id=QDL63186.1	-0.235215	-0.183835	-0.0267426	-0.39037	-0.0345933	0.0197124	-0.150852
EIP97_06255	LysR family transcriptional regulator;protein_id=QDL63187.1	-0.144454	-0.170667	-0.0115133	-0.041853	-0.382652	-0.394209	-0.502019
EIP97_06260	exodeoxyribonuclease VII large subunit;protein_id=QDL63188.1	-0.135858	-0.0281869	-0.0575668	-0.286478	-0.487306	-0.600129	-0.359552
EIP97_06265	LysR family transcriptional regulator;protein_id=QDL63189.1	0.250952	0.489145	0.324441	0.285238	0.188958	0.461579	-0.0467725
EIP97_06270	sulfite exporter TauE/SafE family protein;protein_id=QDL63190.1	-0.136142	-0.0562498	0.058516	0.318117	-0.257907	0.185057	0.135378
EIP97_06275	class II histone deacetylase;protein_id=QDL63191.1	-0.290202	-0.646132	-0.171067	-0.0663804	-0.410169	-0.111966	-0.36807
EIP97_06280	MFS transporter;protein_id=QDL63192.1	0.608847	0.517358	0.438567	0.643287	0.644728	0.582783	0.678474
EIP97_06285	transporter;protein_id=QDL63193.1	0.196495	0.061529	0.125308	0.248043	-0.1365	-0.0317389	0.0528874
EIP97_06290	response regulator transcription factor;protein_id=QDL63194.1	0.0465078	0.124116	0.170617	0.744813	-0.064348	0.0409085	-0.136283
EIP97_06295	IMP dehydrogenase;protein_id=QDL63195.1	0.578268	0.842154	0.474248	-1.38605	-0.134711	-0.365485	0.13617
EIP97_06300	glutamine-hydrolyzing GMP synthase;protein_id=QDL63196.1	0.406829	0.526383	0.401779	-1.42415	-0.104308	-0.322683	-0.0041195
EIP97_06305	site-specific integrase;protein_id=QDL63197.1	0.315251	0.391266	0.311629	-0.189958	-0.380724	-0.213093	-0.286614
EIP97_06310	AlpA family phage regulatory protein;protein_id=QDL63198.1	0.610207	0.511023	0.632319	0.82542	0.379027	0.467841	0.139165
EIP97_06315	LuxR family transcriptional regulator;protein_id=QDL63199.1	0.393447	0.0402241	0.112828	0.460935	0.0568897	0.0173021	0.0816093
EIP97_06320	DNA-binding protein;protein_id=QDL63200.1	0.751758	0.246145	0.822568	1.06079	0.2405	0.646907	0.398791
EIP97_06325	replication protein A;protein_id=QDL63201.1	0.268966	0.335305	0.283711	0.423461	-0.100704	0.00943812	0.204483
EIP97_06330	replication protein C;protein_id=QDL63202.1	0.377386	0.292436	0.420567	0.76384	0.0577579	0.22448	0.0801126
EIP97_06335	hypothetical protein;pseudo=true	0.721275	0.709809	0.653803	0.456983	1.1193	1.20811	0.798056
EIP97_06340	DUF4158 domain-containing protein;protein_id=QDL63203.1	0.190359	0.133732	0.586075	-0.0350907	0.541039	0.228672	0.28129
EIP97_06345	recombinase family protein;protein_id=QDL67910.1	0.0367591	-0.00379576	0.159731	0.124943	-0.650062	-0.359352	-0.381767
EIP97_06350	DUF3330 domain-containing protein;protein_id=QDL63204.1	0.0437096	-0.0992864	-0.118756	-0.269022	-0.196355	-0.308304	-0.296117
EIP97_06355	mercury resistance protein;protein_id=QDL63205.1	-0.272714	-0.23279	-0.283434	-0.344347	-0.282617	-0.133328	-0.368414
EIP97_06360	mercuric resistance transcriptional repressor protein MerD;protein_id=QDL63206.1	-0.306836	-0.284057	-0.258256	-0.201458	-0.402657	-0.257916	-0.517205
EIP97_06365	mercury(II) reductase;protein_id=QDL63207.1	0.0328923	0.087467	0.0970996	-0.168136	-0.0643071	-0.165206	-0.247056
EIP97_06370	mercury resistance system periplasmic binding protein MerP;protein_id=QDL63208.1	0.0112906	-0.120835	0.0827284	0.140948	-0.033374	-0.19145	-0.161011
EIP97_06375	mercuric transporter;protein_id=QDL63209.1	0.3202	0.0161374	0.271458	0.0958014	0.0818766	0.161675	0.109715
EIP97_06380	Hg(II)-responsive transcriptional regulator;protein_id=QDL63210.1	0.193541	0.321988	0.282683	-0.286118	-0.0548993	-0.058368	-0.221801
EIP97_06385	hypothetical protein;protein_id=QDL63211.1	0.205402	-0.0246001	0.0683241	0.577271	0.0250932	0.0343422	0.0434818
EIP97_06390	conjugal transfer protein TraJ;protein_id=QDL63212.1	0.472726	0.516593	0.422747	0.417832	0.369781	0.389916	0.228485
EIP97_06395	P-type conjugative transfer protein TrbJ;protein_id=QDL63213.1	0.00787736	-0.18492	0.156338	0.246608	-0.194332	-0.0626423	-0.186075
EIP97_06400	entry exclusion lipoprotein TrbK;protein_id=QDL63214.1	1.19186	0.971976	-0.23179	-0.156255	-1.05314	-0.575397	-0.601447
EIP97_06405	P-type conjugative transfer protein TrbL;protein_id=QDL63215.1	0.374941	0.413179	0.0336269	-0.291496	-0.0816768	-0.0629278	-0.0028601
EIP97_06410	type I toxin-antitoxin system ptaRNA1 family toxin;protein_id=QDL63216.1	0.337342	0.210269	0.344181	1.04865	-0.0129612	0.24146	0.173132
EIP97_06415	transcriptional regulator;protein_id=QDL63217.1	0.403873	0.291263	0.454997	0.780538	0.259823	0.378443	0.185484
EIP97_06420	DNA-binding protein;protein_id=QDL63218.1	0.723425	0.419064	0.559512	0.593351	0.655323	0.56519	0.705814
EIP97_06425	class I SAM-dependent DNA methyltransferase;protein_id=QDL63219.1	0.288533	0.0820495	-0.00783237	0.19761	0.210071	0.0929658	0.152255
EIP97_06430	hypothetical protein;protein_id=QDL63220.1	0.0574759	-0.221135	-0.0991599	-0.19893	-0.0255428	-0.160663	-0.21586
EIP97_06435	DEAD/DEAH box helicase;protein_id=QDL63221.1	0.132294	-0.097991	-0.0788504	-0.0364689	-0.0129513	-0.16424	-0.108072
EIP97_06440	GIY-YIG nuclease family protein;protein_id=QDL63222.1	0.105596	-0.0873337	-0.0448417	0.109747	0.164512	0.0760333	0.0481957
EIP97_06445	transcriptional regulator;protein_id=QDL63223.1	0.108394	-0.0776442	-0.0404213	0.0232274	0.0509058	0.0123949	-0.0543499
EIP97_06450	hypothetical protein;protein_id=QDL63224.1	-0.0157749	-0.120978	-0.0566244	0.139055	0.101475	0.044364	-0.0218478
EIP97_06455	SDR family NAD(P)-dependent oxidoreductase;protein_id=QDL63225.1	0.317086	0.0140741	-0.0523168	-0.0769937	0.0512777	0.00850539	-0.124263
EIP97_06460	MFS transporter;protein_id=QDL63226.1	0.396115	0.441683	0.501342	0.377829	0.244037	0.424499	0.220126
EIP97_06465	AraC family transcriptional regulator;protein_id=QDL63227.1	0.245991	-0.115006	0.186818	0.38821	0.00147747	-0.103819	-0.0494704
EIP97_06470	NADP-dependent oxidoreductase;protein_id=QDL63228.1	-0.51653	-0.12518	-0.350015	-0.355721	-0.341564	-0.1831	-0.580289
EIP97_06475	multicopper oxidase family protein;protein_id=QDL63229.1	0.475648	0.579559	0.67803	0.232918	0.415716	0.268256	0.649994
EIP97_06480	tRNA adenosine(34) deaminase TadA;protein_id=QDL63230.1	0.59156	0.437671	0.808359	0.582864	0.630308	0.678908	0.741449
EIP97_06485	hypothetical protein;protein_id=QDL63231.1	0.352171	0.936205	0.64193	0.220853	0.0729882	0.154511	0.237012
EIP97_06490	aromatic amino acid transporter;protein_id=QDL63232.1	0.295633	0.675694	0.681758	-0.06439	0.03721	0.0558488	0.0318425
EIP97_06495	DUF2239 family protein;protein_id=QDL63233.1	0.331268	0.366485	0.482037	-0.0106565	0.0907229	-0.0943943	0.0511943
EIP97_06500	membrane-bound lytic murein transglycosylase MltF;protein_id=QDL63234.1	0.283464	0.225809	0.192887	0.64894	0.139204	0.138866	0.176836
EIP97_06505	phosphoribosylformylglycinamidine synthase;protein_id=QDL63235.1	0.192359	0.325149	0.284757	-0.580059	-0.0501503	-0.176744	0.0512464
EIP97_06510	CDGSH iron-sulfur domain-containing protein;protein_id=QDL63236.1	0.120215	0.229168	0.0901747	0.612601	0.330819	0.353585	0.363863
EIP97_06515	NGG1p interacting factor NIF3;protein_id=QDL63237.1	0.382491	0.359523	0.0352617	0.0447715	-0.137265	-0.0814136	-0.0069631
EIP97_06520	N-acetyl-D-glucosamine phosphotransferase system transporter;protein_id=QDL63238.1	-0.258154	-0.13806	-0.207381	0.172006	-0.188501	-0.199199	-0.272569
EIP97_06525	phosphoenolpyruvate--protein phosphotransferase;protein_id=QDL63239.1	-0.428208	-0.125735	-0.129986	0.104959	-0.172472	-0.0439234	-0.204171
EIP97_06530	SIS domain-containing protein;protein_id=QDL63240.1	-0.0572151	-0.432183	-0.209409	0.426614	-0.207888	-0.344658	-0.338825
EIP97_06535	N-acetylglucosamine-6-phosphate deacetylase;protein_id=QDL63241.1	-0.163608	-0.103368	-0.0648354	0.182672	-0.286206	-0.319289	-0.281294
EIP97_06540	GntR family transcriptional regulator;protein_id=QDL63242.1	0.19389	0.175325	0.210943	0.462824	0.286001	0.16012	-0.241692
EIP97_06545	hypothetical protein;protein_id=QDL63243.1	0.312244	0.40522	0.0408972	0.303942	0.12246	-0.0244934	0.123061
EIP97_06550	NUDIX hydrolase;protein_id=QDL63244.1	0.545456	0.390093	0.365852	0.336816	0.193557	0.100161	0.315278
EIP97_06555	CoA pyrophosphatase;protein_id=QDL63245.1	0.441839	0.0849447	0.147231	0.613541	0.161249	-0.106792	0.230995
EIP97_06560	gamma carbonic anhydrase family protein;protein_id=QDL63246.1	-0.127021	0.00802744	-0.0933089	0.574457	-0.17087	-0.0523889	-0.039602
EIP97_06565	DUF1289 domain-containing protein;protein_id=QDL63247.1	-0.112908	-0.160208	-0.152729	0.0611057	-0.255064	-0.203888	-0.167254
EIP97_06570	phosphoribosylglycinamide formyltransferase 2;protein_id=QDL63248.1	-0.37746	-0.372826	-0.384898	-0.564322	-0.48158	-0.484255	-0.438469
EIP97_06575	SGNH/GDSL hydrolase family protein;protein_id=QDL63249.1	-0.647761	-0.248912	-0.352878	-0.0924065	-0.266262	-0.0345395	-0.273039
EIP97_06580	MFS transporter;protein_id=QDL63250.1	-0.0154366	0.0123569	0.256352	0.254145	0.142439	0.263833	0.0330116
EIP97_06585	hypothetical protein;protein_id=QDL63251.1	0.353942	0.364227	0.432401	0.317974	0.505076	0.403955	0.254374
EIP97_06590	HlyC/CorC family transporter;protein_id=QDL63252.1	0.22051	0.213051	0.321204	0.0968284	0.130399	0.0767718	0.0581683
EIP97_06595	inner membrane protein YpjD;protein_id=QDL63253.1	0.300534	0.234507	0.460369	-0.221979	-0.0594728	-0.0732479	-0.0651687
EIP97_06600	signal recognition particle protein;protein_id=QDL63254.1	0.251561	0.526757	0.484306	-0.540841	-0.294056	-0.362997	-0.121415
EIP97_06605	30S ribosomal protein S16;protein_id=QDL63255.1	0.679953	0.768112	0.797042	-0.690008	0.0842515	0.0731998	0.180031
EIP97_06610	ribosome maturation factor RimM;protein_id=QDL63256.1	0.547492	0.733725	0.68035	-1.08791	0.0711118	-0.00309096	0.158056
EIP97_06615	tRNA (guanosine(37)-N1)-methyltransferase TrmD;protein_id=QDL63257.1	0.579289	0.838156	0.507436	-1.01221	0.259756	0.237198	0.338793
EIP97_06620	50S ribosomal protein L19;protein_id=QDL63258.1	0.34141	0.507918	0.163278	-0.831212	-0.138396	-0.230905	-0.0111746
EIP97_06625	acyl-CoA thioesterase;protein_id=QDL63259.1	0.737766	0.79571	0.593244	0.285401	0.61624	0.584451	0.586137
EIP97_06630	hypothetical protein;protein_id=QDL63260.1	1.00201	0.564488	0.127431	0.256081	0.610744	0.296791	0.608576
EIP97_06635	sodium:proton antiporter;protein_id=QDL63261.1	-0.0986701	-0.135318	-0.56512	-1.05885	-0.320244	-0.360986	-0.305216
EIP97_06640	tyrosine recombinase XerD;protein_id=QDL63262.1	-0.00141869	0.0159764	-0.104161	-0.403708	-0.375989	-0.41104	-0.336878
EIP97_06645	bifunctional protein-disulfide isomerase/oxidoreductase DsbC;protein_id=QDL63263.1	0.483685	0.403214	0.553406	-0.563665	0.130314	0.0450661	-0.0133772
EIP97_06650	homoserine dehydrogenase;protein_id=QDL63264.1	-0.0099484	0.169589	0.0531421	-0.473615	-0.393945	-0.467498	-0.293286
EIP97_06655	threonine synthase;protein_id=QDL63265.1	-0.0130602	0.0407334	0.149722	-0.0977109	-0.241529	-0.294288	-0.257618
EIP97_06660	alpha/beta hydrolase;protein_id=QDL63266.1	-0.606839	-0.535483	-0.399076	0.793003	-0.197691	-0.18632	-0.553336
EIP97_06665	DUF3509 domain-containing protein;protein_id=QDL63267.1	-0.645705	-0.746378	-0.400285	0.125094	-0.034253	0.032543	-0.506917
EIP97_06670	hypothetical protein;protein_id=QDL63268.1	-0.502392	-0.665504	-0.431145	0.209924	-0.0424301	0.100053	-0.517781
EIP97_06675	CoA transferase;protein_id=QDL63269.1	-0.381278	-0.3955	-0.515593	-0.30434	-0.340949	-0.312129	-0.463784
EIP97_06680	DUF2170 family protein;protein_id=QDL63270.1	-0.485569	-0.212847	-0.0716311	-0.558237	-0.679954	-0.587663	-0.632209
EIP97_06685	PspA/IM30 family protein;protein_id=QDL63271.1	-0.521181	-0.336887	0.0970633	-0.516391	-0.602351	-0.464288	-0.641749
EIP97_06690	hypothetical protein;protein_id=QDL63272.1	-0.407136	-0.17829	0.074335	-0.749621	-0.846569	-0.737666	-0.583246
EIP97_06695	flotillin family protein;protein_id=QDL63273.1	-0.421022	-0.110267	0.119494	-0.65758	-0.310825	-0.259442	-0.370749
EIP97_06700	AAA family ATPase;protein_id=QDL63274.1	-0.572632	-0.329921	-0.330924	-0.18627	-0.310326	-0.459825	-0.377888
EIP97_06705	nuclease;protein_id=QDL63275.1	-0.797787	-0.468484	-0.641342	-0.0652955	-0.269825	-0.485699	-0.358461
EIP97_06710	YaeQ family protein;protein_id=QDL63276.1	0.167777	0.46815	0.117049	-1.29633	-0.24197	-0.305111	-0.0913051
EIP97_06715	single-stranded-DNA-specific exonuclease RecJ;protein_id=QDL63277.1	0.00942231	0.206692	0.0914689	-0.511384	-0.244759	-0.25328	-0.220549
EIP97_06720	elastase;protein_id=QDL63278.1	-3.50525	-3.39468	-1.88681	-0.52255	-1.37077	-1.08833	-1.88705
EIP97_06725	NADH:flavin oxidoreductase/NADH oxidase;protein_id=QDL63279.1	-0.213934	-0.165506	-0.841434	-1.22479	0.0100011	0.0780278	0.0531054
EIP97_06730	hypothetical protein;protein_id=QDL63280.1	0.164019	-0.194785	-0.721517	-0.647208	-0.333058	-0.305178	-0.327478
EIP97_06735	TetR/AcrR family transcriptional regulator;protein_id=QDL63281.1	0.327634	-0.392038	-0.943845	-0.465063	-0.790652	-0.794217	-0.701033
EIP97_06740	hypothetical protein;protein_id=QDL63282.1	0.0193063	-0.368763	-0.863429	-1.05568	-1.05135	-1.06652	-1.10657
EIP97_06745	MexR antirepressor ArmR;protein_id=QDL63283.1	0.0458217	-0.511481	-1.0141	-1.18121	-1.33545	-1.35484	-1.19959
EIP97_06750	MFS transporter;protein_id=QDL63284.1	-1.34299	-1.36877	-1.89492	0.434126	-1.87431	-1.77635	-2.01714
EIP97_06755	FKBP-type peptidyl-prolyl cis-trans isomerase;protein_id=QDL63285.1	0.13264	-0.187432	-0.0504699	0.232012	-0.568366	-0.642937	-0.389626
EIP97_06760	WG repeat-containing protein;protein_id=QDL63286.1	0.223138	0.34191	0.353536	0.00626034	-0.0744381	-0.121685	0.0602536
EIP97_06765	hypothetical protein;protein_id=QDL63287.1	0.0325205	-0.0983577	-0.348718	-0.299764	-0.0907511	-0.395427	-0.162537
EIP97_06770	response regulator transcription factor;protein_id=QDL63288.1	0.0346479	0.327042	0.0227655	0.546544	-0.160267	0.197959	-0.0185644
EIP97_06775	NAD(P)/FAD-dependent oxidoreductase;protein_id=QDL63289.1	0.236864	0.30351	0.131573	0.0936904	-0.0826125	0.0224622	0.0211734
EIP97_06780	tellurite resistance TerB family protein;protein_id=QDL63290.1	-0.10616	-0.29908	-0.377525	-1.06002	-0.365018	-0.403696	-0.423562
EIP97_06785	LysR family transcriptional regulator;protein_id=QDL63291.1	-0.231475	-0.181867	-0.242604	-0.601522	-0.324181	-0.34297	-0.42592
EIP97_06790	GMC family oxidoreductase;protein_id=QDL63292.1	0.0588272	-0.821537	0.207286	0.647619	0.0399332	0.132715	0.00491455
EIP97_06795	MFS transporter;protein_id=QDL63293.1	0.344269	-0.315825	0.445679	0.804214	0.375151	0.41948	0.232277
EIP97_06800	methyl-accepting chemotaxis protein;protein_id=QDL63294.1	0.0253346	0.0856744	-0.00234974	-0.259608	-0.0724392	-0.0839246	-0.00155592
EIP97_06805	purine-binding chemotaxis protein CheW;protein_id=QDL63295.1	-0.195756	-0.101503	-0.178527	-0.428246	-0.283348	-0.263196	-0.227216
EIP97_06810	biofilm formation methyltransferase;protein_id=QDL63296.1	-0.0801839	-0.0543004	-0.224644	0.0501112	0.0239335	-0.106004	-0.0294294
EIP97_06815	purine-binding chemotaxis protein CheW;protein_id=QDL63297.1	0.132655	-0.0935485	-0.0277405	0.618423	0.339241	0.0866074	0.268785
EIP97_06820	hybrid sensor histidine kinase/response regulator;protein_id=QDL63298.1	-0.219303	-0.0872973	-0.11164	-0.0397741	0.0745844	0.00178844	0.0459549
EIP97_06825	chemotaxis response regulator protein-glutamate methylesterase;protein_id=QDL63299.1	-0.171546	0.00144378	-0.126173	0.291029	0.166753	0.12507	0.0836812
EIP97_06830	PleD family two-component system response regulator;protein_id=QDL63300.1	0.0125512	-0.0562868	0.0950279	0.679962	0.237249	0.233575	0.150144
EIP97_06835	peptide chain release factor 2;protein_id=QDL63301.1	0.303363	0.445168	0.365111	-0.211443	-0.0589862	-0.129567	-0.0172076
EIP97_06835	peptide chain release factor 2;protein_id=QDL63301.1	0.355335	0.411016	0.265448	-0.233161	-0.0940053	-0.0788264	0.0131525
EIP97_06840	lysine--tRNA ligase;protein_id=QDL63302.1	0.430191	0.595572	0.416954	-1.05226	-0.0783747	-0.0982556	0.085709
EIP97_06845	TetR/AcrR family transcriptional regulator;protein_id=QDL63303.1	-0.171864	-0.170193	-0.0184572	-0.160159	-0.247447	-0.336072	-0.285983
EIP97_06850	hypothetical protein;protein_id=QDL63304.1	-0.131657	-0.184026	-0.170855	0.0580365	-0.173389	-0.168134	-0.134978
EIP97_06855	flavohemoglobin expression-modulating QEGLA motif protein;protein_id=QDL63305.1	-0.0692451	-0.398384	-0.191836	0.361462	-0.117501	-0.192468	-0.134792
EIP97_06860	TIGR00266 family protein;protein_id=QDL63306.1	-0.462869	-0.491018	-0.39137	-0.169898	-0.504335	-0.518809	-0.497757
EIP97_06865	alpha/beta hydrolase;protein_id=QDL63307.1	-0.222426	-0.1646	-0.118316	-0.0169492	-0.0596572	-0.0863541	-0.0878599
EIP97_06870	hypothetical protein;protein_id=QDL63308.1	0.0644752	-0.08048	0.510981	0.700037	0.192858	0.0708483	0.1043
EIP97_06875	O-acetyl-ADP-ribose deacetylase;protein_id=QDL63309.1	-0.241385	-0.0367466	0.017842	-0.204997	-0.0315769	0.0613323	-0.0699206
EIP97_06880	DUF4398 domain-containing protein;protein_id=QDL63310.1	-0.675878	-1.13273	-1.54173	-2.65534	-0.684942	-0.289991	-0.760994
EIP97_06885	DUF4398 domain-containing protein;protein_id=QDL63311.1	-0.472425	-0.902178	-1.34341	-1.93678	-0.441497	-0.20151	-0.527294
EIP97_06890	heavy metal translocating P-type ATPase;protein_id=QDL63312.1	-0.525948	-0.588907	-0.695997	-0.268216	-0.606785	-0.562118	-0.719111
EIP97_06895	Cd(II)/Pb(II)-responsive transcriptional regulator;protein_id=QDL63313.1	-0.127461	-0.215334	-0.392473	0.0683238	-0.00425654	-0.0502271	-0.00578802
EIP97_06900	pilin assembly protein;protein_id=QDL63314.1	0.0211636	-0.166631	-0.43274	0.526277	0.0240915	-0.0991747	-0.0392631
EIP97_06905	phosphoenolpyruvate carboxylase;protein_id=QDL63315.1	-0.386782	-0.470552	-0.313944	0.233188	-0.120179	-0.193347	-0.256404
EIP97_06910	adenylate kinase;protein_id=QDL63316.1	-0.207213	-0.156184	0.0156342	-0.650533	-0.625192	-0.683117	-0.595919
EIP97_06915	tRNA (adenosine(37)-N6)-threonylcarbamoyltransferase complex dimerization subunit type 1 TsaB;protein_id=QDL63317.1	0.237646	0.417419	0.432709	-0.393143	0.135824	0.0860034	0.199845
EIP97_06920	hypothetical protein;protein_id=QDL63318.1	0.501931	0.704943	0.436114	0.663991	0.236818	0.174677	0.355855
EIP97_06925	DUF72 domain-containing protein;protein_id=QDL63319.1	-0.105086	0.0331329	-0.313755	-0.441465	-0.391985	-0.462542	-0.236571
EIP97_06930	isocitrate lyase/phosphoenolpyruvate mutase family protein;protein_id=QDL63320.1	0.0851331	0.142998	-0.0286461	-0.0445689	-0.23879	-0.184964	0.00682064
EIP97_06935	extensin;protein_id=QDL63321.1	0.120493	0.134742	0.184863	0.153935	0.0109841	-0.0291708	0.000199373
EIP97_06940	ribosomal RNA small subunit methyltransferase J;protein_id=QDL63322.1	0.116004	0.293367	0.202378	-0.376811	-0.190012	-0.219201	-0.00079903
EIP97_06945	cytochrome P450;protein_id=QDL63323.1	0.275377	0.122676	-0.113966	-0.178289	0.47425	0.0480289	0.577935
EIP97_06950	efflux system transcriptional repressor MexL;protein_id=QDL63324.1	0.436149	0.172305	-0.413137	-0.113124	0.941406	0.241601	1.02648
EIP97_06955	multidrug efflux RND transporter periplasmic adaptor subunit MexJ;protein_id=QDL63325.1	0.909327	0.315344	-0.654973	-0.223799	1.01107	-0.13738	1.19547
EIP97_06960	multidrug efflux RND transporter permease subunit MexK;protein_id=QDL63326.1	0.454207	0.334392	-0.734454	-0.730769	0.855628	-0.130554	0.945187
EIP97_06965	DUF4197 domain-containing protein;protein_id=QDL63327.1	0.848768	0.500347	0.125631	-0.493023	0.734445	0.168356	0.907487
EIP97_06970	hypothetical protein;protein_id=QDL63328.1	-0.181662	-0.0505756	-0.149043	0.0535353	-0.0238402	-0.252618	-0.100485
EIP97_06975	glycerol-3-phosphate 1-O-acyltransferase;protein_id=QDL63329.1	0.18207	0.204188	0.0679786	-0.356709	-0.17982	-0.359362	-0.0871186
EIP97_06980	ABC transporter ATP-binding protein;protein_id=QDL63330.1	0.0740742	0.139736	0.282263	0.319893	-0.310208	-0.171094	-0.096238
EIP97_06985	ABC transporter permease;protein_id=QDL63331.1	-0.0706226	-0.308497	0.205529	0.0607241	-0.337075	-0.318023	-0.368412
EIP97_06990	ABC transporter;protein_id=QDL63332.1	-0.331706	-0.276021	-0.105985	-0.100068	-0.378047	-0.383217	-0.420178
EIP97_06995	DUF4340 domain-containing protein;protein_id=QDL63333.1	-0.202458	0.00782284	-0.011222	-0.0794299	-0.214227	-0.0773447	-0.238871
EIP97_07000	SufE family protein;protein_id=QDL63334.1	-0.0102423	0.186541	-0.117789	0.3948	-0.044241	-0.0316205	0.0520546
EIP97_07005	cysteine desulfurase;protein_id=QDL63335.1	0.187867	0.138187	-0.385166	-0.426093	0.0650239	-0.0729051	0.296394
EIP97_07010	2%2C3%2C4%2C5-tetrahydropyridine-2%2C6-dicarboxylate N-succinyltransferase;protein_id=QDL63336.1	0.123759	0.153517	0.130072	-0.777059	-0.37446	-0.419404	-0.33687
EIP97_07015	LysE family translocator;protein_id=QDL63337.1	0.443854	0.579199	0.46567	-0.457154	-0.00966214	-0.115725	0.0839346
EIP97_07020	ArsC family reductase;protein_id=QDL63338.1	0.315916	0.450534	0.477853	-0.287732	-0.147222	-0.3666	-0.0631979
EIP97_07025	YkgJ family cysteine cluster protein;protein_id=QDL63339.1	0.375434	0.428382	0.425345	0.202778	0.131184	-0.0228299	0.35394
EIP97_07030	hypothetical protein;protein_id=QDL63340.1	0.788916	0.600294	0.810028	0.632541	0.658829	0.725559	0.887371
EIP97_07035	hypothetical protein;protein_id=QDL63341.1	0.191205	0.648041	0.225567	-0.377973	0.153729	0.0771806	-0.0983099
EIP97_07040	Na+/H+ antiporter;protein_id=QDL63342.1	-0.1415	-0.0927111	-0.135233	-0.185192	0.0124477	-0.0527348	-0.0304004
EIP97_07045	succinyldiaminopimelate transaminase;protein_id=QDL63343.1	-0.0859442	-0.10459	0.00603431	0.114362	0.109209	0.0334375	-0.0674066
EIP97_07050	bifunctional uridylyltransferase/uridylyl-removing protein;protein_id=QDL63344.1	0.116326	0.117283	0.0270076	0.0369306	-0.00169977	-0.0185328	0.0280131
EIP97_07055	type I methionyl aminopeptidase;protein_id=QDL63345.1	0.615563	0.53275	0.242463	-0.699899	-0.0138427	-0.0605214	0.117013
EIP97_07060	30S ribosomal protein S2;protein_id=QDL63346.1	1.21845	1.41141	1.35972	-1.58617	0.292319	0.189622	0.616256
EIP97_07065	elongation factor Ts;protein_id=QDL63347.1	1.11001	1.38416	1.40521	-1.99394	0.35948	0.242935	0.684172
EIP97_07070	UMP kinase;protein_id=QDL63348.1	0.198795	0.413235	0.246304	-1.04484	-0.37151	-0.438648	-0.169648
EIP97_07075	ribosome recycling factor;protein_id=QDL63349.1	0.381858	0.428657	0.504648	-0.629802	-0.0510481	-0.21614	0.0377164
EIP97_07080	di-trans%2Cpoly-cis-decaprenylcistransferase;protein_id=QDL63350.1	0.423251	0.703405	0.46659	-1.43858	-0.0701343	-0.219455	0.0752022
EIP97_07085	phosphatidate cytidylyltransferase;protein_id=QDL63351.1	0.297971	0.609322	0.343728	-1.08788	0.118121	-0.0228235	0.263396
EIP97_07090	1-deoxy-D-xylulose-5-phosphate reductoisomerase;protein_id=QDL63352.1	0.11954	0.251994	0.157834	-0.540002	-0.129202	-0.174652	-0.0266794
EIP97_07095	sigma E protease regulator RseP;protein_id=QDL63353.1	0.169467	0.364208	0.102424	-0.557642	0.175462	0.0926538	0.285919
EIP97_07100	outer membrane protein assembly factor BamA;protein_id=QDL63354.1	0.263732	0.0876554	0.274544	0.106224	-0.0614666	-0.201638	-0.00357392
EIP97_07105	skp-like protein;protein_id=QDL63355.1	0.205005	0.117983	0.228932	-0.437228	-0.224217	-0.287952	-0.3002
EIP97_07110	UDP-3-O-(3-hydroxymyristoyl)glucosamine N-acyltransferase;protein_id=QDL63356.1	0.0421014	0.0154036	0.0339424	-0.621616	-0.259055	-0.372039	-0.221858
EIP97_07115	beta-hydroxyacyl-ACP dehydratase;protein_id=QDL63357.1	0.336853	0.351894	0.305681	-0.566848	-0.173103	-0.369616	-0.118626
EIP97_07120	acyl-[acyl-carrier-protein]--UDP-N-acetylglucosamine O-acyltransferase;protein_id=QDL63358.1	0.180934	0.259524	0.192991	-0.51609	-0.378131	-0.328736	-0.207841
EIP97_07125	lipid-A-disaccharide synthase;protein_id=QDL63359.1	0.138845	0.0977254	0.073037	-0.523325	-0.22022	-0.282581	-0.133294
EIP97_07130	ribonuclease HII;protein_id=QDL63360.1	-0.154594	-0.0383553	-0.0714396	-0.653597	-0.439728	-0.552466	-0.385414
EIP97_07135	alanine:cation symporter family protein;protein_id=QDL63361.1	0.714642	1.10141	1.23839	-1.27777	0.0535677	-0.109628	0.240818
EIP97_07140	DNA polymerase III subunit alpha;protein_id=QDL63362.1	0.174205	0.320345	0.297559	-0.23418	-0.0290404	-0.14949	0.0312207
EIP97_07145	acetyl-CoA carboxylase carboxyl transferase subunit alpha;protein_id=QDL63363.1	0.218527	0.314017	0.155857	-0.554702	-0.0544258	-0.153647	-0.0221297
EIP97_07150	tRNA lysidine(34) synthetase TilS;protein_id=QDL63364.1	-0.221331	0.150499	-0.0629787	-0.503848	-0.137653	-0.0725975	-0.0600359
EIP97_07155	CTP synthetase;protein_id=QDL63365.1	0.473231	0.63122	0.552578	-0.51723	-0.0658617	-0.144464	0.0920456
EIP97_07160	3-deoxy-8-phosphooctulonate synthase;protein_id=QDL63366.1	0.300588	0.537156	0.530613	-0.37861	-0.207971	-0.334116	-0.0612095
EIP97_07165	phosphopyruvate hydratase;protein_id=QDL63367.1	0.144214	0.257092	0.41348	-0.506748	-0.279301	-0.329703	-0.24792
EIP97_07170	cell division protein FtsB;protein_id=QDL63368.1	0.283458	0.296714	0.318103	-0.101574	-0.118506	-0.206853	-0.0610841
EIP97_07175	2-C-methyl-D-erythritol 4-phosphate cytidylyltransferase;protein_id=QDL63369.1	0.0674998	0.378281	0.248377	-0.831265	-0.30287	-0.29142	-0.198254
EIP97_07180	putative sulfurtransferase YedF;protein_id=QDL63370.1	0.76867	0.886418	0.487049	0.274362	0.406094	0.318603	0.502703
EIP97_07185	YeeE/YedE family protein;protein_id=QDL63371.1	0.706804	0.834423	0.25903	-0.900224	0.29671	0.0223108	0.395556
EIP97_07190	glutathione-dependent formaldehyde neutralization regulator;protein_id=QDL63372.1	0.218363	0.430784	0.142553	0.329808	-0.0499203	-0.11696	-0.213214
EIP97_07195	S-(hydroxymethyl)glutathione dehydrogenase/class III alcohol dehydrogenase;protein_id=QDL63373.1	0.177466	-0.01538	-0.326761	-0.524469	-0.428719	-0.438138	-0.236927
EIP97_07200	S-formylglutathione hydrolase;protein_id=QDL63374.1	-0.0361544	-0.25879	-0.271598	-0.429578	-0.287375	-0.298014	-0.225186
EIP97_07205	2-C-methyl-D-erythritol 2%2C4-cyclodiphosphate synthase;protein_id=QDL63375.1	0.31981	0.25531	0.272248	-0.638568	-0.21154	-0.342063	-0.0467192
EIP97_07210	tRNA pseudouridine(13) synthase TruD;protein_id=QDL63376.1	0.230999	0.307123	0.289606	-0.612272	-0.00876992	-0.123847	0.147888
EIP97_07215	5'-nucleotidase SurE;protein_id=QDL63377.1	0.363508	0.212159	0.12449	-0.28369	-0.128435	-0.331303	-0.0421705
EIP97_07220	protein-L-isoaspartate(D-aspartate) O-methyltransferase;protein_id=QDL67911.1	0.0285619	0.0148266	0.0759755	-0.0412952	-0.0432994	0.0129286	0.0175277
EIP97_07225	LysM peptidoglycan-binding domain-containing protein;protein_id=QDL63378.1	-0.291516	-0.293218	0.0404967	0.784641	0.0887667	0.236353	-0.151047
EIP97_07230	RNA polymerase sigma factor RpoS;protein_id=QDL63379.1	-0.796701	-1.03013	-0.979499	-0.00940711	-0.511241	-0.437257	-0.738537
EIP97_07235	Ferredoxin 1;protein_id=QDL63380.1	0.624183	0.567925	0.573244	-0.315607	0.412316	0.371687	0.474372
EIP97_07240	DNA mismatch repair protein MutS;protein_id=QDL63381.1	0.239496	0.410406	0.215278	-0.504981	-0.0813895	-0.0837921	-0.0253336
EIP97_07245	TolB-like translocation protein;protein_id=QDL63382.1	0.1763	0.225683	0.135941	0.0353825	-0.0722412	0.159223	0.00624335
EIP97_07250	TolB-like translocation protein;protein_id=QDL63383.1	0.0746814	0.268497	0.0645939	-0.246829	-0.0471924	0.129379	-0.0651714
EIP97_07255	CinA family protein;protein_id=QDL63384.1	0.0109107	0.0294846	0.277118	0.452916	-0.103391	0.0724604	-0.235282
EIP97_07260	DNA recombination/repair protein RecA;protein_id=QDL63385.1	-0.0454392	0.0570816	0.0207046	-0.496185	-0.0779775	-0.0997694	-0.0248892
EIP97_07265	recombination regulator RecX;protein_id=QDL63386.1	0.00752072	0.0331753	0.166853	-0.142602	0.0832888	-0.0187831	-0.00490232
EIP97_07270	LOG family protein;protein_id=QDL63387.1	0.0595744	-0.0859818	-0.29895	-0.228994	-0.0595823	-0.123407	-0.0689429
EIP97_07275	MBL fold metallo-hydrolase;protein_id=QDL63388.1	0.162525	-0.034461	-0.674354	-0.729455	-0.445315	-0.430681	-0.316989
EIP97_07280	xylulose 5-phosphate 3-epimerase;protein_id=QDL63389.1	0.642509	0.470026	-0.0729386	-0.996702	-0.110561	-0.192094	0.0371001
EIP97_07285	hypothetical protein;protein_id=QDL63390.1	0.79375	0.634611	0.427672	-0.227361	0.123359	0.0465057	0.0717379
EIP97_07290	hypothetical protein;protein_id=QDL63391.1	0.674297	0.345465	0.261517	0.0225505	0.083136	-0.167605	0.0866684
EIP97_07295	spermidine/putrescine ABC transporter substrate-binding protein;protein_id=QDL63392.1	0.677522	0.597987	0.488382	-0.186431	0.485401	0.344603	0.306134
EIP97_07300	ABC transporter permease;protein_id=QDL63393.1	0.382956	0.73591	0.460081	0.574014	0.0958527	0.0547498	0.000101062
EIP97_07305	ABC transporter permease;protein_id=QDL63394.1	0.667654	0.862615	0.911042	0.58497	0.409934	0.533544	0.411891
EIP97_07310	ABC transporter ATP-binding protein;protein_id=QDL63395.1	-0.0202615	0.29604	0.34442	0.210613	-0.0493029	0.159697	-0.0827991
EIP97_07315	DTW domain-containing protein;protein_id=QDL63396.1	0.249231	0.343682	0.29252	-0.566953	-0.070382	-0.333592	-0.0480024
EIP97_07320	DMT family transporter;protein_id=QDL63397.1	0.200334	0.376696	0.255485	0.0833181	0.18611	0.0636011	0.0912028
EIP97_07325	response regulator transcription factor;protein_id=QDL63398.1	0.120633	0.15141	-0.0165539	-0.407288	-0.194355	-0.39381	-0.152059
EIP97_07330	diacylglycerol kinase;protein_id=QDL63399.1	0.394468	0.236124	0.563697	-0.412598	0.192163	0.015305	0.0748845
EIP97_07335	FMN-binding glutamate synthase family protein;protein_id=QDL67912.1	-0.0967494	-0.00749989	-0.264663	-0.469391	0.324557	-0.16787	0.16401
EIP97_07340	50S ribosomal protein L31 type B;protein_id=QDL63400.1	-0.021688	-0.265873	1.65203	1.3937	2.3082	2.494	0.66278
EIP97_07345	50S ribosomal protein L36;protein_id=QDL63401.1	-0.227315	-0.206764	1.49574	1.1963	2.10646	2.37618	0.657747
EIP97_07350	LuxR family transcriptional regulator;protein_id=QDL63402.1	-0.0411647	0.00363843	0.342931	0.0441991	0.607664	0.633955	-0.000112355
EIP97_07355	carbon-nitrogen hydrolase family protein;protein_id=QDL63403.1	0.148921	0.110636	-0.359014	-0.425405	0.0741874	0.00605008	0.144157
EIP97_07360	APC family permease;protein_id=QDL63404.1	-0.159047	-0.0826759	-0.210089	0.14439	-0.429139	-0.128062	-0.159651
EIP97_07365	bifunctional transcriptional activator/DNA repair protein Ada;protein_id=QDL63405.1	-0.108918	-0.0139517	-0.0839802	0.135537	-0.112013	-0.227348	-0.248674
EIP97_07370	MFS transporter;protein_id=QDL63406.1	-0.0525202	-0.0710701	0.0769457	0.431889	0.157932	0.10486	0.0773002
EIP97_07375	hypothetical protein;protein_id=QDL63407.1	0.260987	0.777935	-0.165348	1.03071	0.722157	0.705324	0.0408525
EIP97_07380	LysR family transcriptional regulator;protein_id=QDL63408.1	0.0934863	0.14079	0.0670789	0.782101	0.0529593	-0.0256982	-0.0206267
EIP97_07385	DNA alkylation response protein;protein_id=QDL63409.1	-0.294923	-0.145445	-0.089964	0.0810859	-0.2252	0.0540938	-0.20928
EIP97_07390	CoA transferase;protein_id=QDL63410.1	-0.400244	-0.330369	-0.0251961	0.343687	-0.424361	-0.213669	-0.56678
EIP97_07395	enoyl-CoA hydratase;protein_id=QDL63411.1	-0.561885	-0.368775	-0.369832	-0.391475	-0.495627	-0.282313	0.0345849
EIP97_07400	3-hydroxyacyl-CoA dehydrogenase;protein_id=QDL63412.1	0.0773198	-0.0156811	0.34065	0.203932	-0.124978	0.223944	-0.0364638
EIP97_07405	3-oxoadipyl-CoA thiolase;protein_id=QDL63413.1	0.212676	0.103996	0.170363	0.350405	0.0134125	0.11276	-0.0745765
EIP97_07410	OprD family porin;protein_id=QDL63414.1	-0.154088	-0.194602	0.127685	0.520153	-0.0220239	0.0370802	0.159083
EIP97_07415	LysR family transcriptional regulator;protein_id=QDL63415.1	-0.40978	-0.325648	-0.404933	0.47472	-0.0594967	-0.350083	0.0642968
EIP97_07420	alpha/beta hydrolase;protein_id=QDL63416.1	0.309679	0.268795	0.229161	0.09002	0.100039	0.114465	0.108315
EIP97_07425	GlpM family protein;protein_id=QDL67913.1	0.135539	-0.159719	0.162688	-0.355334	-0.148887	-0.0214627	-0.352288
EIP97_07430	glycerol-3-phosphate dehydrogenase;protein_id=QDL63417.1	-1.93281	-2.77679	-1.51557	-1.43859	-0.284088	1.09831	-0.059785
EIP97_07435	DeoR family transcriptional regulator;protein_id=QDL63418.1	-0.560538	-0.78982	-0.441376	-0.240656	0.0988527	1.0416	-0.0154539
EIP97_07440	hypothetical protein;protein_id=QDL63419.1	-1.23637	-1.6713	-1.14754	-0.724208	0.135396	1.41893	-0.0596641
EIP97_07445	glycerol kinase;protein_id=QDL63420.1	-1.80681	-2.38419	-1.91781	-1.52811	-0.58727	0.842557	-0.660126
EIP97_07450	aquaporin;protein_id=QDL63421.1	-0.708918	-1.52703	-0.952987	-0.384125	0.309655	1.24018	0.470054
EIP97_07455	Cys-tRNA(Pro) deacylase;protein_id=QDL63422.1	-0.0114498	0.0628327	0.330226	0.225931	0.0344469	0.809061	0.186793
EIP97_07460	glycerol kinase;protein_id=QDL63423.1	-0.0436173	0.0327068	0.519786	-0.371369	0.0385357	0.622836	0.202068
EIP97_07465	PhzF family phenazine biosynthesis protein;protein_id=QDL63424.1	-0.571579	-0.749027	-0.41959	-0.518947	-0.246568	-0.173497	-0.268676
EIP97_07470	hypothetical protein;protein_id=QDL63425.1	-0.653073	-0.642057	-0.396436	-0.0220163	-0.299136	0.00872104	0.024003
EIP97_07475	hypothetical protein;protein_id=QDL63426.1	0.480423	0.496655	0.667908	1.27836	0.397474	0.66033	0.437015
EIP97_07480	hypothetical protein;protein_id=QDL63427.1	0.0899257	0.0574172	0.0493151	0.0868677	0.0816041	0.153044	0.13737
EIP97_07485	cytochrome b;protein_id=QDL63428.1	1.2236	0.824312	0.99654	-1.85945	0.399663	0.20938	0.279776
EIP97_07490	copper chaperone;protein_id=QDL63429.1	0.792904	0.263852	1.25822	0.664665	1.12389	2.55578	0.676612
EIP97_07495	TetR family transcriptional regulator;protein_id=QDL63430.1	0.519785	0.207496	0.811462	0.475515	0.762425	1.88778	0.461062
EIP97_07500	Bcr/CflA family efflux MFS transporter;protein_id=QDL63431.1	1.4737	1.70408	0.82661	-0.231018	0.337624	0.220218	0.433419
EIP97_07505	hypothetical protein;protein_id=QDL63432.1	1.4739	1.4009	0.73788	0.351102	0.139949	0.157542	0.197885
EIP97_07510	MmsAB operon regulatory protein;protein_id=QDL63433.1	0.281204	0.173756	0.0947805	0.63537	-0.0862184	0.0722924	-0.0120257
EIP97_07515	methylmalonate-semialdehyde dehydrogenase (CoA acylating);protein_id=QDL63434.1	-0.436336	-0.992992	-0.0178812	1.03352	-0.0759901	0.11248	-0.216191
EIP97_07520	3-hydroxyisobutyrate dehydrogenase;protein_id=QDL63435.1	-0.619836	-1.31691	0.141624	0.9191	-0.108554	-0.0256007	-0.372451
EIP97_07525	propionyl-CoA synthetase;protein_id=QDL63436.1	-0.0429254	-0.965114	0.221925	1.14133	-0.058968	0.0960246	-0.140835
EIP97_07530	zinc-binding alcohol dehydrogenase family protein;protein_id=QDL63437.1	-0.242159	-0.444856	-0.265605	-0.137063	-0.256428	-0.318238	-0.248559
EIP97_07535	antibiotic biosynthesis monooxygenase;protein_id=QDL63438.1	0.124115	-0.222503	-0.277819	-0.184763	-0.323839	-0.257072	-0.011825
EIP97_07540	LysR family transcriptional regulator;protein_id=QDL63439.1	-0.225862	-0.242249	-0.193899	-0.135232	-0.337106	-0.190395	-0.388535
EIP97_07545	barstar;protein_id=QDL63440.1	-0.236313	-0.398914	-0.149598	0.101702	-0.341751	-0.137774	-0.211328
EIP97_07550	TatD family deoxyribonuclease;protein_id=QDL63441.1	-0.0514898	-0.139655	-0.0193778	-0.0016793	-0.322308	-0.174668	-0.186831
EIP97_07555	catabolite repressor/activator;protein_id=QDL63442.1	0.381263	0.271701	0.2294	-0.513166	-0.137419	-0.210286	-0.00356225
EIP97_07560	phosphoenolpyruvate--protein phosphotransferase;protein_id=QDL63443.1	-0.311936	-0.207907	-0.326104	-0.366801	-0.352327	-0.363342	-0.204158
EIP97_07565	1-phosphofructokinase;protein_id=QDL63444.1	-0.386134	-0.30417	-0.390863	-0.633247	-0.28511	-0.265978	-0.111304
EIP97_07570	PTS fructose-like transporter subunit IIB;protein_id=QDL63445.1	-0.470312	-0.235701	-0.332004	-0.414732	-0.172139	-0.129431	-0.112105
EIP97_07575	UDP-glucose/GDP-mannose dehydrogenase family protein;protein_id=QDL63446.1	-0.938222	0.129379	-0.293123	0.0662906	0.706332	0.474432	0.696886
EIP97_07580	4-amino-4-deoxy-L-arabinose-phospho-UDP flippase;protein_id=QDL63447.1	-0.888542	0.0367315	-0.178536	0.330275	0.902974	0.499489	0.981939
EIP97_07585	4-amino-4-deoxy-L-arabinose-phosphoundecaprenol flippase subunit ArnE;protein_id=QDL63448.1	-0.768412	0.105527	0.0496722	0.313552	1.00073	0.529157	0.800589
EIP97_07590	4-amino-4-deoxy-L-arabinose lipid A transferase;protein_id=QDL63449.1	-0.649085	0.221966	0.0406116	0.629292	0.895505	0.574604	0.879102
EIP97_07595	4-deoxy-4-formamido-L-arabinose-phosphoundecaprenol deformylase ArnD;protein_id=QDL63450.1	-0.530997	0.182757	-0.0186959	0.440168	0.763972	0.558043	0.705259
EIP97_07600	bifunctional UDP-4-amino-4-deoxy-L-arabinose formyltransferase/UDP-glucuronic acid oxidase ArnA;protein_id=QDL63451.1	-0.901257	0.147855	-0.214111	0.29718	0.685932	0.398573	0.626966
EIP97_07605	undecaprenyl-phosphate 4-deoxy-4-formamido-L-arabinose transferase;protein_id=QDL63452.1	-0.56329	0.0985171	-0.107355	0.48213	0.324734	0.196615	0.3009
EIP97_07610	UDP-4-amino-4-deoxy-L-arabinose-oxoglutarate aminotransferase;protein_id=QDL63453.1	-0.720324	0.249818	-0.283574	0.281726	0.434285	0.123041	0.508246
EIP97_07615	alginate biosynthesis protein AlgA;protein_id=QDL63454.1	-0.357227	0.016499	-0.294891	-1.09946	-0.107339	0.0602117	-0.0592898
EIP97_07620	alginate O-acetyltransferase AlgF;protein_id=QDL63455.1	-0.344142	0.0318036	-0.157305	-0.648673	-0.15241	0.0892367	0.0120647
EIP97_07625	alginate O-acetylase;protein_id=QDL63456.1	-0.080032	0.0282312	-0.249442	-0.519543	0.0458701	0.252657	0.0347801
EIP97_07630	MBOAT family protein;protein_id=QDL63457.1	-0.101623	0.00399406	0.0289173	-0.139328	0.1167	0.0735397	-0.120792
EIP97_07635	poly(beta-D-mannuronate) lyase;protein_id=QDL63458.1	-0.704867	-0.598573	-1.06236	-0.569356	-0.493816	-0.723557	-0.713459
EIP97_07640	mannuronate-specific alginate lyase;protein_id=QDL63459.1	-0.150782	-0.134107	-0.308028	-0.15277	-0.0924089	0.0169044	-0.157554
EIP97_07645	alginate O-acetyltransferase;protein_id=QDL63460.1	-0.0977168	0.0570702	-0.176768	-0.295517	-0.0178701	-0.189924	-0.0701767
EIP97_07650	poly(beta-D-mannuronate) C5 epimerase;protein_id=QDL63461.1	0.107069	0.13931	-0.0212972	-0.192425	-0.121947	-0.0308994	0.0244826
EIP97_07655	alginate export family protein;protein_id=QDL63462.1	-0.0644216	0.106955	-0.150672	-0.726153	-0.206661	-0.183776	-0.12405
EIP97_07660	alginate biosynthesis protein;protein_id=QDL63463.1	-0.165727	0.0783228	-0.0628857	-0.544433	-0.261859	-0.185657	-0.12907
EIP97_07665	alginate biosynthesis protein Alg44;protein_id=QDL63464.1	-0.0630909	0.1877	-0.0461552	-0.526775	-0.30363	-0.175158	-0.26276
EIP97_07670	glycosyltransferase family 2 protein;protein_id=QDL63465.1	0.100673	0.14115	0.0642729	0.334509	-0.0851091	0.162353	-0.0610599
EIP97_07675	GDP-mannose 6-dehydrogenase;protein_id=QDL63466.1	0.501056	0.40292	0.495613	0.589158	0.219845	0.538761	0.181792
EIP97_07680	peroxide stress protein YaaA;protein_id=QDL63467.1	-0.893282	-0.969965	-0.802402	-0.88066	-1.22048	-1.28891	-1.27715
EIP97_07685	ABC transporter ATP-binding protein;protein_id=QDL63468.1	0.267076	0.143496	-0.0533714	-0.243416	-0.285649	-0.312568	-0.0842271
EIP97_07690	ornithine carbamoyltransferase;protein_id=QDL63469.1	0.47213	0.499723	0.354792	-0.315753	0.0296115	-0.026218	0.220954
EIP97_07695	hypothetical protein;protein_id=QDL63470.1	0.1542	0.193137	0.359201	0.241265	0.118476	0.316399	0.0730551
EIP97_07700	autotransporter domain-containing protein;protein_id=QDL63471.1	-0.35727	-0.66267	-0.392246	0.299482	-0.280966	-0.126386	-0.366799
EIP97_07705	molybdopterin oxidoreductase family protein;protein_id=QDL63472.1	-0.196528	-0.173806	-0.165617	0.167191	0.112998	-0.00527117	0.21889
EIP97_07710	Grx4 family monothiol glutaredoxin;protein_id=QDL63473.1	-0.437176	-0.760897	-0.0806602	0.535229	-0.307654	-0.398627	-0.0432748
EIP97_07715	MFS transporter;protein_id=QDL63474.1	-0.251795	-0.0369482	-0.172839	-0.814626	-0.00326939	0.136779	-0.0530377
EIP97_07720	bacterioferritin;protein_id=QDL63475.1	-0.0328756	0.354525	-0.942211	-1.53665	-0.534618	-0.58865	-0.931196
EIP97_07725	bacterioferritin-associated ferredoxin;protein_id=QDL63476.1	0.067486	-0.704475	1.78577	0.959131	1.27007	0.689251	0.601407
EIP97_07730	peroxiredoxin C;protein_id=QDL63477.1	0.250551	0.363594	0.284138	-1.37921	-0.0592216	-0.15217	-0.0989667
EIP97_07735	ribonuclease T;protein_id=QDL63478.1	0.59065	0.455478	0.515497	-0.0662617	0.27241	0.0267224	0.28219
EIP97_07740	dihydroorotase;protein_id=QDL63479.1	0.786109	0.681559	0.520552	-0.726448	0.0753187	-0.0748683	0.174501
EIP97_07745	OmpA family protein;protein_id=QDL63480.1	0.178624	0.378433	-0.0484519	-0.318168	0.467575	0.366894	0.587852
EIP97_07750	argininosuccinate synthase;protein_id=QDL63481.1	0.609483	0.502624	0.300475	-1.66148	-0.387669	-0.518921	-0.223547
EIP97_07755	lactoylglutathione lyase;protein_id=QDL63482.1	0.333869	0.156015	0.000287205	-0.146618	-0.368994	-0.687635	-0.153587
EIP97_07760	multidrug efflux RND transporter periplasmic adaptor subunit MexP;protein_id=QDL63483.1	0.162039	-0.135442	0.0254478	-0.214359	0.199364	0.334992	-0.23722
EIP97_07765	multidrug efflux RND transporter permease subunit MexQ;protein_id=QDL63484.1	0.160659	-0.20746	-0.155871	-0.207061	0.0777507	0.223186	-0.192394
EIP97_07770	multidrug efflux transporter outer membrane subunit OpmE;protein_id=QDL63485.1	-0.126539	-0.07869	-0.318126	-0.0144834	0.0355035	0.242557	-0.174316
EIP97_07775	hypothetical protein;protein_id=QDL63486.1	-1.30106	-1.68985	-0.56654	-0.578751	0.175669	-1.26375	-0.5076
EIP97_07780	copper chaperone;protein_id=QDL63487.1	-2.93954	-3.02242	-1.15857	-0.176617	0.724636	1.2173	-1.01794
EIP97_07785	hypothetical protein;protein_id=QDL63488.1	-0.595896	-1.01405	-1.29618	-1.02146	0.259877	0.539183	-0.727604
EIP97_07790	hypothetical protein;protein_id=QDL63489.1	0.238125	-0.336037	-0.173874	-0.187343	0.114424	0.355881	-0.449204
EIP97_07795	adenylosuccinate lyase;protein_id=QDL63490.1	-0.0244024	0.134302	-0.172024	0.248363	0.0223194	0.437655	-0.0530032
EIP97_07800	adenylosuccinate lyase family protein;protein_id=QDL63491.1	-0.288884	-0.464732	-0.716709	-0.847018	-0.407852	-0.088405	-0.541005
EIP97_07805	methyltransferase domain-containing protein;protein_id=QDL63492.1	0.11395	-0.00673206	0.191613	0.285939	-0.030956	0.0889322	-0.154684
EIP97_07810	hypothetical protein;protein_id=QDL63493.1	0.378621	-0.0779821	0.283778	0.691395	-0.145424	-0.172654	-0.223708
EIP97_07815	endonuclease III;protein_id=QDL63494.1	0.469075	0.233742	0.183613	0.26962	0.462081	0.361888	0.352282
EIP97_07820	electron transport complex subunit E;protein_id=QDL63495.1	0.0463134	0.147622	0.148294	0.163357	0.444331	0.244403	0.360842
EIP97_07825	electron transport complex subunit G;protein_id=QDL63496.1	0.0765811	0.255147	0.315273	0.0378802	0.321676	0.225175	0.281453
EIP97_07830	electron transport complex subunit D;protein_id=QDL63497.1	0.0870929	0.0754289	0.105576	-0.0295948	0.306732	0.134339	0.324488
EIP97_07835	electron transport complex subunit RsxC;protein_id=QDL63498.1	0.186611	0.239511	0.0440844	-0.153568	0.254538	0.0754132	0.302576
EIP97_07840	electron transport complex subunit B;protein_id=QDL63499.1	0.304014	0.441379	0.128612	-0.433756	0.112804	0.00102193	0.209205
EIP97_07845	electron transport complex subunit RsxA;protein_id=QDL63500.1	0.606988	0.704134	0.249199	-0.414949	0.291688	0.200422	0.532096
EIP97_07850	hypothetical protein;protein_id=QDL63501.1	0.0368202	0.401467	0.381127	0.514386	0.448424	0.503995	0.507339
EIP97_07855	phospholipase;protein_id=QDL63502.1	-0.48495	-0.545975	-0.364137	-0.155713	-0.180531	-0.259597	-0.31279
EIP97_07860	type VI secretion system tip protein VgrG;pseudo=true	-0.124083	-0.306322	-0.023088	-0.174318	-0.194748	-0.28722	-0.182127
EIP97_07865	hypothetical protein;protein_id=QDL63503.1	-0.193349	-0.156947	0.219388	-0.0372782	0.279598	0.299318	0.0587495
EIP97_07870	hypothetical protein;protein_id=QDL63504.1	-0.218721	-0.394856	-0.081633	-0.104756	-0.219562	-0.200643	-0.191579
EIP97_07875	DUF4349 domain-containing protein;protein_id=QDL63505.1	0.18394	0.232286	0.335989	-0.116081	-0.0107915	-0.106501	-0.0954299
EIP97_07880	methionine--tRNA ligase;protein_id=QDL63506.1	0.202574	0.214163	0.272513	-0.161536	-0.212403	-0.281997	-0.160979
EIP97_07885	iron-sulfur cluster carrier protein ApbC;protein_id=QDL63507.1	-0.0596631	0.0544146	0.057009	-0.751667	-0.0539197	-0.257994	-0.0385846
EIP97_07890	dCTP deaminase;protein_id=QDL63508.1	0.02531	0.05201	0.18858	-0.556135	-0.527731	-0.543793	-0.101691
EIP97_07895	carboxylate/amino acid/amine transporter;pseudo=true	2.52005	1.76281	6.38427	1.10803	0.449059	1.19287	6.26024
EIP97_07900	alpha/beta hydrolase;protein_id=QDL63509.1	-5.77587	-2.26753	-1.11053	-0.18753	-0.172316	-0.0973715	-0.912834
EIP97_07905	rhamnosyltransferase subunit B;protein_id=QDL63510.1	-3.83829	-2.7491	-0.795663	0.358029	-0.23169	-0.0613736	-0.921616
EIP97_07910	regulatory protein RhlR;protein_id=QDL63511.1	-7.29776	-0.38967	-0.24259	0.206807	-0.070095	-0.0921298	-0.149791
EIP97_07915	GNAT family N-acetyltransferase;protein_id=QDL63512.1	-0.0677743	-2.68453	0.0734464	0.0560738	-0.0150037	-0.20529	0.0603237
EIP97_07920	transporter substrate-binding domain-containing protein;protein_id=QDL63513.1	-0.427298	1.65028	0.212904	0.525346	-0.160939	-0.206024	-0.210748
EIP97_07925	EamA family transporter;protein_id=QDL63514.1	0.599729	1.52889	0.642632	0.20584	0.518027	0.332085	0.402686
EIP97_07930	EamA family transporter RarD;protein_id=QDL63515.1	0.546808	0.974723	0.582879	0.096181	0.390119	0.492641	0.31158
EIP97_07935	peptidoglycan endopeptidase;protein_id=QDL63516.1	0.670765	0.660288	0.477357	-0.0216918	0.210528	0.212545	0.0281578
EIP97_07940	malic enzyme;protein_id=QDL63517.1	0.597686	0.267093	0.344647	-0.338561	-0.180379	-0.32224	-0.0879487
EIP97_07945	NAD-dependent malic enzyme;protein_id=QDL63518.1	0.231671	0.14556	0.206361	-0.554251	-0.267627	-0.230292	-0.105494
EIP97_07950	NUDIX domain-containing protein;protein_id=QDL63519.1	0.213071	0.450951	0.354861	-0.220065	0.091077	-0.0231012	0.0357916
EIP97_07955	dihydrofolate reductase;protein_id=QDL63520.1	0.187589	0.251262	0.162762	-0.842336	-0.175348	-0.297599	-0.138295
EIP97_07960	mechanosensitive ion channel family protein;protein_id=QDL63521.1	0.378693	0.491867	0.528916	-0.903383	-0.15471	-0.298805	-0.00939292
EIP97_07965	MFS transporter;protein_id=QDL63522.1	0.12762	-0.0121742	0.0111833	0.78811	-0.0746134	0.0883388	-0.0686191
EIP97_07970	DEAD/DEAH box helicase;protein_id=QDL63523.1	0.460052	0.436252	0.492347	0.155132	0.103794	0.08105	0.270306
EIP97_07975	MFS transporter;protein_id=QDL63524.1	0.34085	0.187864	-0.453413	-0.274458	0.133236	-0.0577767	0.279953
EIP97_07980	phospholipase;protein_id=QDL63525.1	-0.0835722	-0.0885839	0.0385547	0.427803	-0.126749	-0.0698779	-0.301895
EIP97_07985	YheU family protein;protein_id=QDL63526.1	0.200644	0.03689	0.154203	0.572591	0.106855	0.0912676	-0.127275
EIP97_07990	hybrid sensor histidine kinase/response regulator;protein_id=QDL63527.1	0.0962704	-0.0570245	-0.0542966	0.623035	0.167161	0.230025	0.2202
EIP97_07995	osmoprotectant NAGGN system M42 family peptidase;protein_id=QDL63528.1	-0.465925	-0.738959	-0.748338	-0.787874	0.0121033	0.391838	-0.146312
EIP97_08000	N-acetylglutaminylglutamine synthetase;protein_id=QDL63529.1	-0.332557	-0.618237	-0.698462	-0.566036	0.077572	0.325449	-0.0166069
EIP97_08005	N-acetylglutaminylglutamine amidotransferase;protein_id=QDL63530.1	-0.0601965	-0.231146	-0.848359	-0.545416	-0.123185	0.0547138	0.030142
EIP97_08010	MarR family transcriptional regulator;protein_id=QDL63531.1	0.477624	0.256241	-0.451889	-0.158787	0.183331	0.0434762	0.237194
EIP97_08015	sulfite exporter TauE/SafE family protein;protein_id=QDL63532.1	0.452458	0.649918	0.118592	0.259495	0.156557	0.118003	0.223951
EIP97_08020	bifunctional tRNA (5-methylaminomethyl-2-thiouridine)(34)-methyltransferase MnmD/FAD-dependent 5-carboxymethylaminomethyl-2-thiouridine(34) oxidoreductase MnmC;protein_id=QDL63533.1	0.0659359	0.286005	0.39346	-0.478817	0.232314	0.0722928	0.277503
EIP97_08025	amino acid oxidase;protein_id=QDL63534.1	0.811563	1.34938	0.998546	0.762653	0.997449	0.399954	1.02865
EIP97_08030	polyphosphate:AMP phosphotransferase;protein_id=QDL63535.1	-0.0718275	-0.0841248	-0.264503	-0.372913	-0.0491305	-0.152071	0.0448206
EIP97_08035	acetyl-CoA C-acyltransferase;protein_id=QDL63536.1	-0.111805	-0.329662	-0.436466	-0.416107	0.013454	-0.123197	0.143857
EIP97_08040	DUF480 domain-containing protein;protein_id=QDL63537.1	-0.0352665	0.334508	0.366939	-0.815571	0.136521	0.0263784	0.0228988
EIP97_08045	malate:quinone oxidoreductase;protein_id=QDL63538.1	0.192684	0.504274	0.348728	-1.316	-0.00894608	0.049432	0.0975246
EIP97_08050	hypothetical protein;protein_id=QDL63539.1	0.35784	0.150287	0.381103	1.44049	0.244707	0.386332	0.403963
EIP97_08055	peroxiredoxin;protein_id=QDL63540.1	0.411591	0.221524	0.0898824	0.0696812	-0.029227	0.270775	0.204883
EIP97_08060	aliphatic sulfonate ABC transporter substrate-binding protein;protein_id=QDL63541.1	0.3373	0.508433	0.467402	0.250558	0.438647	0.64654	0.616323
EIP97_08065	ABC transporter permease;protein_id=QDL63542.1	0.33164	0.155344	0.439705	-0.0441187	0.073968	0.0931264	0.0679029
EIP97_08070	ABC transporter ATP-binding protein;protein_id=QDL63543.1	0.286084	0.446617	0.115661	0.80986	0.10971	0.107275	0.122164
EIP97_08075	NADPH-dependent FMN reductase;protein_id=QDL63544.1	0.39269	0.172228	0.362294	1.17058	0.367332	0.746923	0.725342
EIP97_08080	sulfonate ABC transporter substrate-binding protein;protein_id=QDL63545.1	0.148182	-0.108506	-0.0101221	0.430938	0.133142	0.500791	0.0701114
EIP97_08085	alkanesulfonate monooxygenase%2C FMNH(2)-dependent;protein_id=QDL63546.1	-0.165772	0.0143731	0.154037	0.339514	-0.149641	1.07361	0.448434
EIP97_08090	aliphatic sulfonate ABC transporter permease SsuC;protein_id=QDL63547.1	0.220423	0.0531462	-0.261068	-0.246087	0.115514	1.0522	-0.285407
EIP97_08095	aliphatic sulfonate ABC transporter ATP-binding protein 2;protein_id=QDL63548.1	0.0436797	0.0938851	0.173033	-0.267462	-0.164088	0.451815	-0.236679
EIP97_08100	molybdopterin-binding protein;protein_id=QDL63549.1	-0.394956	-0.281013	0.264377	-0.280731	-0.545551	1.12335	-0.2033
EIP97_08105	type III effector protein;protein_id=QDL63550.1	0.133329	-0.177584	0.124749	-0.0264124	-0.419647	-0.410273	-0.428286
EIP97_08110	DUF1244 domain-containing protein;protein_id=QDL63551.1	0.192913	0.0703959	0.25838	0.307739	-0.233716	-0.223927	-0.170178
EIP97_08115	dihydroneopterin triphosphate 2'-epimerase;protein_id=QDL63552.1	-0.410403	-0.567718	-0.116445	0.204802	-0.528646	-0.484591	-0.351392
EIP97_08120	GTP cyclohydrolase I FolE;protein_id=QDL63553.1	-0.3564	-0.417544	-0.0422035	0.165258	-0.548511	-0.503349	-0.431734
EIP97_08125	dihydromonapterin reductase;protein_id=QDL63554.1	0.0491766	-0.0823379	0.322404	0.715775	-0.194084	-0.130585	0.0522764
EIP97_08130	antibiotic biosynthesis monooxygenase;protein_id=QDL63555.1	1.39457	1.28251	1.12081	-0.11976	0.70184	0.439039	0.550299
EIP97_08135	flavodoxin;protein_id=QDL63556.1	0.607002	0.433773	0.445806	-0.318195	0.0421785	-0.0225689	0.0792445
EIP97_08140	LysR family transcriptional regulator;protein_id=QDL63557.1	-0.0442899	0.0251243	0.0211241	-0.354749	-0.34714	-0.248594	-0.268617
EIP97_08145	CidA/LrgA family protein;protein_id=QDL63558.1	0.271733	0.466918	0.373065	0.691306	-0.198106	-0.119525	0.114088
EIP97_08150	LrgB family protein;protein_id=QDL63559.1	0.32549	0.464393	0.449625	0.688209	-0.0858619	0.0193798	0.0261388
EIP97_08155	class II aldolase;protein_id=QDL63560.1	-0.206941	-0.219692	-0.43343	0.102597	0.181197	-0.0187426	0.324241
EIP97_08160	alpha/beta hydrolase;protein_id=QDL63561.1	-0.537044	-0.518599	-0.609983	-0.0123754	-0.0565678	-0.125977	-0.0338011
EIP97_08165	hypothetical protein;protein_id=QDL63562.1	-0.411396	-0.165204	-0.405674	0.776862	-0.189526	-0.0816713	0.0739126
EIP97_08170	SDR family oxidoreductase;protein_id=QDL63563.1	0.542421	0.746905	0.323744	0.760104	1.40618	0.853836	1.67414
EIP97_08175	crotonase/enoyl-CoA hydratase family protein;protein_id=QDL63564.1	-0.298251	-0.206047	-0.311646	-0.412457	-0.164862	-0.081959	-0.115148
EIP97_08180	cupin domain-containing protein;protein_id=QDL63565.1	-0.083068	-0.15752	-0.0649185	0.0288178	-0.0762931	-0.0510437	-0.00232151
EIP97_08185	FAD-dependent oxidoreductase;protein_id=QDL63566.1	-0.0227972	-0.0456529	0.015624	0.294919	-0.0453148	-0.0565238	0.00881165
EIP97_08190	helix-turn-helix domain-containing protein;protein_id=QDL67914.1	-0.142155	0.155527	0.089468	0.282679	0.185912	0.150833	-0.0437982
EIP97_08195	DUF1302 domain-containing protein;protein_id=QDL63567.1	0.188791	0.370271	0.194651	0.545229	0.299157	0.238584	0.221929
EIP97_08200	DUF1329 domain-containing protein;protein_id=QDL63568.1	-0.123689	0.120048	0.0379168	0.282159	-0.0847191	-0.0240025	-0.105986
EIP97_08205	helix-turn-helix transcriptional regulator;protein_id=QDL63569.1	-0.0859177	-0.0576203	-0.0212655	0.738044	0.307362	0.189402	0.306266
EIP97_08210	hypothetical protein;protein_id=QDL63570.1	-0.0177424	0.0104513	0.218445	0.349462	-0.0433603	0.100987	-0.0303126
EIP97_08215	Glu/Leu/Phe/Val dehydrogenase;protein_id=QDL63571.1	0.184873	0.162719	-0.476172	-0.063129	0.382614	0.359833	0.497685
EIP97_08220	pyruvate dehydrogenase (acetyl-transferring) E1 component subunit alpha;protein_id=QDL63572.1	0.0251856	0.262592	-0.220374	-0.163297	0.27692	0.441063	0.27714
EIP97_08225	alpha-ketoacid dehydrogenase subunit beta;protein_id=QDL63573.1	-0.04057	0.189999	-0.291009	-0.0550237	0.2758	0.452088	0.236493
EIP97_08230	2-oxo acid dehydrogenase subunit E2;protein_id=QDL63574.1	0.0808139	0.166602	-0.0973266	0.261839	0.478477	0.600826	0.352488
EIP97_08235	DUF2809 domain-containing protein;protein_id=QDL63575.1	0.111135	0.0390846	0.0905221	0.714189	0.791785	0.984629	0.56172
EIP97_08240	hypothetical protein;protein_id=QDL63576.1	0.00426955	0.00296255	0.0870112	0.215618	0.285625	0.520943	0.218133
EIP97_08245	hypothetical protein;protein_id=QDL63577.1	0.405741	0.164187	0.293928	0.474425	0.11528	0.348037	0.267957
EIP97_08250	DUF2790 domain-containing protein;protein_id=QDL63578.1	0.412837	0.373371	1.74218	1.2656	2.14026	2.58689	0.572453
EIP97_08255	hypothetical protein;protein_id=QDL63579.1	0.350091	0.592786	3.29604	0.555201	3.52031	4.08736	1.10669
EIP97_08260	RNA polymerase sigma factor;protein_id=QDL63580.1	0.553295	0.378397	2.14314	0.228928	2.12344	2.3293	1.21534
EIP97_08265	FecR family protein;protein_id=QDL63581.1	-0.172455	0.284918	0.965786	0.000144365	0.912831	1.08959	0.0860775
EIP97_08270	TonB-dependent hemoglobin/transferrin/lactoferrin family receptor;protein_id=QDL63582.1	0.401697	0.332138	0.579682	0.694182	0.522597	0.541679	0.385601
EIP97_08275	heme acquisition protein HasA;protein_id=QDL63583.1	0.188241	0.449426	0.474857	0.616552	0.217535	0.352773	0.164387
EIP97_08280	type I secretion system permease/ATPase;protein_id=QDL63584.1	-0.11178	0.142429	0.45303	0.297108	0.0952383	0.372683	-0.101201
EIP97_08285	HlyD family type I secretion periplasmic adaptor subunit;protein_id=QDL63585.1	0.0746838	0.45814	0.320108	0.13234	0.201901	0.280473	0.344077
EIP97_08290	peptidase;protein_id=QDL63586.1	0.164415	0.205574	0.215319	0.353133	0.130223	0.197767	0.222366
EIP97_08295	DUF3509 domain-containing protein;protein_id=QDL63587.1	0.094373	-0.0431711	-0.157039	0.168019	0.00155943	0.229315	0.0902254
EIP97_08300	phosphate-starvation-inducible protein PsiE;protein_id=QDL63588.1	0.576028	0.514624	0.897957	0.755277	0.506746	0.527881	0.292794
EIP97_08305	biotin/lipoyl-binding protein;protein_id=QDL63589.1	0.218549	0.257238	0.31001	-0.0410917	-0.217841	-0.251056	0.00189583
EIP97_08310	ABC transporter permease;protein_id=QDL63590.1	0.23368	0.0239041	0.187072	0.636751	-0.0481769	-0.100196	0.0193069
EIP97_08315	ABC transporter permease;protein_id=QDL63591.1	0.145086	-0.133756	0.250414	0.49404	-0.0558823	-0.0354201	0.0389191
EIP97_08320	YceK/YidQ family lipoprotein;protein_id=QDL63592.1	0.0909353	-0.195416	0.100979	0.490331	0.102742	-0.0654637	-0.0584312
EIP97_08325	LysR family transcriptional regulator;protein_id=QDL63593.1	0.00433557	-0.0249448	0.0459968	0.178594	-0.118339	0.0294975	-0.0506043
EIP97_08330	ferredoxin--NADP reductase;protein_id=QDL63594.1	-0.33967	-0.099513	0.572614	-0.108083	-0.0514888	-0.0857315	0.121566
EIP97_08335	accessory protein NosL;protein_id=QDL63595.1	-1.1928	-0.559861	0.519455	-0.262194	0.97559	1.3962	1.73704
EIP97_08340	ABC transporter permease;protein_id=QDL63596.1	-1.78709	-0.795499	0.287945	-0.424557	1.09587	1.35472	1.64905
EIP97_08345	ABC transporter ATP-binding protein;protein_id=QDL63597.1	-1.24498	-0.532321	0.228839	-0.0412262	0.900959	1.28482	1.52241
EIP97_08350	nitrous oxide reductase family maturation protein NosD;protein_id=QDL63598.1	-2.20994	-1.09182	-0.395981	-0.649322	0.528151	0.952763	1.07512
EIP97_08355	nitrous-oxide reductase;protein_id=QDL63599.1	-3.39628	-1.57802	-1.22688	-1.21629	-0.0798649	0.283411	0.282966
EIP97_08360	regulatory protein NosR;protein_id=QDL63600.1	-2.4675	-1.66156	-0.209802	0.031943	0.608132	0.820498	1.06345
EIP97_08365	VOC family protein;protein_id=QDL63601.1	0.327138	0.505759	0.455351	0.48818	0.224843	0.785159	0.490652
EIP97_08370	antibiotic biosynthesis monooxygenase;protein_id=QDL63602.1	0.0379617	0.382218	0.322618	-0.144199	0.0204703	0.14881	0.280768
EIP97_08375	tRNA (N6-threonylcarbamoyladenosine(37)-N6)-methyltransferase TrmO;protein_id=QDL63603.1	0.0362547	0.335463	0.356872	-0.223854	0.145209	0.337042	0.256021
EIP97_08380	SDR family oxidoreductase;protein_id=QDL63604.1	0.228774	0.384582	-0.0700513	-0.38599	0.564981	0.394068	0.874875
EIP97_08385	DUF2784 domain-containing protein;protein_id=QDL63605.1	0.372546	-0.0252048	0.28455	0.390778	0.799313	0.674534	0.759007
EIP97_08390	Arc family DNA-binding protein;protein_id=QDL63606.1	0.376572	-0.177485	0.255551	1.01328	0.59583	0.465223	0.643033
EIP97_08395	phosphonates import ATP-binding protein PhnC 1;protein_id=QDL63607.1	-0.0462721	-0.421357	-0.153772	-0.0873857	-0.363783	-0.0336668	-0.0840148
EIP97_08400	phosphonate ABC transporter substrate-binding protein;protein_id=QDL63608.1	0.420579	-0.263472	-0.226909	-0.771787	-0.32604	-0.10974	-0.294995
EIP97_08405	phosphonate ABC transporter%2C permease protein PhnE;protein_id=QDL63609.1	-0.0386783	-0.146997	0.0424491	-0.943043	-0.175681	-0.396015	-0.403256
EIP97_08410	phosphonate metabolism transcriptional regulator PhnF;protein_id=QDL63610.1	0.157618	0.172929	-0.0643972	-0.723803	0.161746	0.101048	0.0558986
EIP97_08415	phosphonate C-P lyase system protein PhnG;protein_id=QDL63611.1	-0.121407	0.242208	0.266292	0.513183	0.220379	0.243503	-0.0289797
EIP97_08420	phosphonate C-P lyase system protein PhnH;protein_id=QDL63612.1	-0.053309	0.0651812	0.0681101	0.428889	0.0880986	0.0893269	-0.253429
EIP97_08425	carbon-phosphorus lyase complex subunit PhnI;protein_id=QDL63613.1	-0.127865	-0.0284374	-0.148258	-0.294452	0.00624754	-0.0383977	-0.169792
EIP97_08430	carbon-phosphorus lyase;protein_id=QDL63614.1	-0.160504	-0.369774	-0.30939	-0.40663	0.0122459	0.00180427	-0.218318
EIP97_08435	phosphonate C-P lyase system protein PhnK;protein_id=QDL63615.1	-0.146234	-0.435869	-0.058142	0.307988	-0.0294623	0.138042	0.0918766
EIP97_08440	phosphonate C-P lyase system protein PhnL;protein_id=QDL63616.1	0.0487114	-0.344695	-0.0789449	-0.262134	0.125206	0.330715	0.0487337
EIP97_08445	alpha-D-ribose 1-methylphosphonate 5-triphosphate diphosphatase;protein_id=QDL63617.1	0.144465	0.121109	0.367116	0.349735	0.356629	0.34112	0.299847
EIP97_08450	phosphonate metabolism protein/1%2C5-bisphosphokinase (PRPP-forming) PhnN;protein_id=QDL63618.1	0.097461	0.196241	0.0492836	0.134542	0.131588	0.221866	0.208079
EIP97_08455	phosphonate metabolism protein PhnP;protein_id=QDL63619.1	-0.190065	-0.524817	-0.586776	-0.185394	-0.392842	-0.207793	-0.382387
EIP97_08460	hypothetical protein;protein_id=QDL63620.1	-0.367878	-0.829963	-0.944756	-0.502763	-0.734553	-0.732034	-1.03676
EIP97_08465	hypothetical protein;protein_id=QDL63621.1	-0.315312	-0.717794	-0.968449	-0.33416	-0.711876	-0.669746	-1.01422
EIP97_08470	hypothetical protein;protein_id=QDL63622.1	-0.17377	-1.00694	-0.90359	-0.230927	-0.722847	-0.843073	-1.21742
EIP97_08475	GNAT family N-acetyltransferase;protein_id=QDL63623.1	0.212014	-0.0870157	0.272697	0.172119	-0.0200395	0.182726	0.241086
EIP97_08485	RHS repeat protein;protein_id=QDL67915.1	0.389658	0.020328	1.30547	0.566813	0.125977	0.0520845	1.37263
EIP97_08490	RHS repeat protein;protein_id=QDL63624.1	0.0595473	0.124741	0.983879	-0.293994	0.0889134	0.0574951	1.11071
EIP97_08495	hypothetical protein;protein_id=QDL63625.1	0.469828	-0.434754	1.39198	-0.114227	0.0399974	-0.239248	1.54517
EIP97_08500	hypothetical protein;protein_id=QDL63626.1	0.0532714	0.101851	0.425493	0.324893	-0.108625	-0.231069	-0.0123985
EIP97_08505	aliphatic amidase;protein_id=QDL63627.1	-0.207871	-0.493882	-0.117561	-0.278818	-0.57038	-0.517913	-0.752049
EIP97_08510	ATP-dependent Clp protease ATP-binding subunit;protein_id=QDL63628.1	-0.142899	-0.24939	0.117967	-0.111981	-0.767933	-0.613785	-0.756658
EIP97_08515	aliphatic amidase expression-regulating protein;protein_id=QDL63629.1	-0.116751	-0.0920329	0.187535	-0.0418015	-0.381488	-0.29177	-0.413384
EIP97_08520	aliphatic amidase regulator;protein_id=QDL63630.1	-0.0770576	-0.452595	0.272001	0.485765	-0.228627	-0.191111	-0.436459
EIP97_08525	DUF3313 domain-containing protein;protein_id=QDL63631.1	-2.49253	-1.44025	-2.1659	-0.895397	-0.299409	-0.409702	-2.23927
EIP97_08530	fucose-binding lectin;protein_id=QDL63632.1	-3.56985	-1.69473	-2.83365	-0.428168	-0.184693	-0.218778	-2.73338
EIP97_08535	HlyD family secretion protein;protein_id=QDL63633.1	-0.34058	-0.0609374	-0.105264	0.0494248	-0.120009	0.0373998	-0.244786
EIP97_08540	DUF2955 domain-containing protein;protein_id=QDL67916.1	-0.416787	-0.269038	-0.0751434	0.25828	0.0630261	0.227526	-0.339416
EIP97_08545	DMT family transporter;protein_id=QDL63634.1	-0.227218	-0.0616647	-0.117956	-0.251678	0.0702965	-0.0601741	-0.203101
EIP97_08550	D-serine ammonia-lyase;protein_id=QDL63635.1	-0.00670538	0.0183382	-0.0539794	0.0634907	-0.25245	-0.233536	-0.332356
EIP97_08555	glutamine synthetase;protein_id=QDL67917.1	-0.496362	-0.381304	-0.549808	-0.217262	-0.527276	-0.49844	-0.570328
EIP97_08560	MFS transporter;protein_id=QDL63636.1	0.0193898	-0.0590469	-0.0660007	0.394158	0.0324538	0.15166	-0.0540127
EIP97_08565	DUF2064 domain-containing protein;protein_id=QDL63637.1	-0.25553	-0.204201	-0.359712	-0.202789	-0.130392	-0.0558183	-0.226781
EIP97_08570	flagellar brake protein;protein_id=QDL63638.1	0.142882	0.0419664	-0.0533712	0.065577	0.143385	0.0386274	0.140442
EIP97_08575	flagellar protein FlgN;protein_id=QDL63639.1	0.352369	0.307096	-0.0216494	0.395774	0.389946	0.290192	0.396013
EIP97_08580	flagellar biosynthesis anti-sigma factor FlgM;protein_id=QDL63640.1	0.500218	0.225038	0.212688	0.890146	0.473791	0.429655	0.518778
EIP97_08585	flagellar basal body P-ring formation protein FlgA;protein_id=QDL63641.1	0.286192	0.208727	0.375057	0.15278	0.159866	0.400375	0.260668
EIP97_08590	chemotaxis signal transduction protein CheV;protein_id=QDL63642.1	0.0117024	-0.0278383	-0.249936	-0.307661	0.160248	0.161212	0.0887389
EIP97_08595	chemotaxis protein methyltransferase 1;protein_id=QDL63643.1	-0.0930822	-0.120163	-0.226226	-0.125271	0.33773	0.335853	0.175085
EIP97_08600	STAS domain-containing protein;protein_id=QDL63644.1	0.348877	0.0702634	0.110988	0.678033	0.654534	0.621476	0.544984
EIP97_08605	response regulator;protein_id=QDL63645.1	-0.0131244	-0.235406	-0.0898603	0.438413	0.220695	0.31955	0.152074
EIP97_08610	Hpt domain-containing protein;protein_id=QDL63646.1	-0.11484	-0.290905	0.141406	0.955775	0.261084	0.360253	0.136374
EIP97_08615	DNA helicase RecQ;protein_id=QDL63647.1	0.309645	0.578413	0.39588	-0.370146	0.0273294	-0.00281351	0.19953
EIP97_08620	GGDEF domain-containing protein;protein_id=QDL63648.1	0.137033	-0.0675245	0.0395454	0.508132	0.40645	0.368301	0.33114
EIP97_08625	DUF2804 domain-containing protein;protein_id=QDL63649.1	-0.148791	-0.453453	-0.123842	0.632002	-0.00274251	-0.0389203	0.00358999
EIP97_08630	MarR family transcriptional regulator;protein_id=QDL63650.1	0.427256	0.338789	0.239928	0.701143	0.822764	0.497446	0.572425
EIP97_08635	pilus assembly protein FimV;protein_id=QDL63651.1	0.298354	0.36312	-0.0593295	-0.0934517	0.254162	0.319568	0.107296
EIP97_08640	pilus assembly protein FimV;protein_id=QDL63652.1	-0.266194	-0.429394	-0.709617	0.107068	-0.0501238	-0.0146416	-0.134433
EIP97_08645	patatin;protein_id=QDL63653.1	-0.235695	-0.284488	-0.301999	0.049381	-0.0261539	0.0410004	-0.0596683
EIP97_08650	SelT/SelW/SelH family protein;protein_id=QDL63654.1	-0.177343	0.0084125	-0.314071	-0.0469799	-0.166753	-0.133484	0.121646
EIP97_08655	ADP-glyceromanno-heptose 6-epimerase;protein_id=QDL63655.1	0.63844	0.388043	-0.416952	-1.13185	0.201663	0.127118	0.412731
EIP97_08660	MFS transporter;protein_id=QDL63656.1	-0.418819	-0.375066	-0.550988	-1.58626	0.0091709	-0.238374	0.337904
EIP97_08665	class I SAM-dependent methyltransferase;protein_id=QDL63657.1	-2.85107	-1.2591	-0.42847	-1.68077	0.13393	-0.656605	0.533066
EIP97_08670	acyl carrier protein;protein_id=QDL63658.1	-3.15176	-1.29765	-0.294538	-1.17592	0.242444	-0.471067	0.533288
EIP97_08675	3-oxoacyl-ACP synthase III;protein_id=QDL63659.1	-3.37755	-1.28682	-0.42312	-1.34511	0.102127	-0.42914	0.541041
EIP97_08680	nuclear transport factor 2 family protein;protein_id=QDL63660.1	-3.27057	-1.40029	-0.310341	-1.38531	0.158215	-0.50678	0.614107
EIP97_08685	cytochrome P450;protein_id=QDL63661.1	-3.18212	-1.31107	-0.517956	-1.43661	-0.0409686	-0.646002	0.373132
EIP97_08690	SDR family NAD(P)-dependent oxidoreductase;protein_id=QDL63662.1	-3.64764	-1.29436	-0.535161	-1.51333	-0.124562	-0.719562	0.276044
EIP97_08695	hypothetical protein;protein_id=QDL63663.1	-3.13173	-1.25859	-0.749815	-1.17835	-0.371885	-0.821713	0.11126
EIP97_08700	FAD-dependent monooxygenase;protein_id=QDL63664.1	-3.62273	-1.28085	-0.720182	-1.26022	-0.445451	-0.89474	0.0859886
EIP97_08705	non-ribosomal peptide synthetase;protein_id=QDL63665.1	-2.50904	-0.99728	-0.607883	-0.811449	-0.63561	-0.687713	-0.264704
EIP97_08710	ATP-dependent Clp protease proteolytic subunit;protein_id=QDL63666.1	-2.02419	-0.870975	-0.374091	-0.707	-0.34333	-0.361065	-0.125275
EIP97_08715	metal-dependent hydrolase;protein_id=QDL63667.1	-1.49565	-0.419256	0.120191	-0.112694	0.236333	0.407513	0.46044
EIP97_08720	SDR family oxidoreductase;protein_id=QDL63668.1	-0.14971	-0.355002	-0.101288	0.10226	0.0477526	0.0307004	0.0620513
EIP97_08725	M24 family metallopeptidase;protein_id=QDL63669.1	-0.17037	-0.307369	-0.111899	0.124027	-0.0206287	-0.0871794	0.00818665
EIP97_08730	MerR family transcriptional regulator;protein_id=QDL67918.1	-0.0341759	0.00619129	0.314509	0.229881	-0.347167	-0.273414	-0.323834
EIP97_08735	LysR family transcriptional regulator;protein_id=QDL63670.1	-0.15045	-0.16893	0.149775	0.329938	-0.210271	0.0092224	-0.172105
EIP97_08740	DMT family transporter;protein_id=QDL63671.1	0.116805	0.424563	0.0396829	1.25903	0.285123	0.0595104	0.623438
EIP97_08745	hypothetical protein;protein_id=QDL63672.1	0.189879	-0.583062	-0.826749	0.211638	-0.345229	-0.171156	-0.0485539
EIP97_08750	non-hemolytic phospholipase C;protein_id=QDL63673.1	0.116835	-0.0871304	0.111888	0.175044	0.137161	0.0705594	0.0335908
EIP97_08755	hypothetical protein;protein_id=QDL63674.1	-0.140119	0.0208039	-0.28168	0.189047	0.0172633	-0.00125239	0.0137165
EIP97_08760	hypothetical protein;protein_id=QDL63675.1	-0.00328387	-0.0202797	0.0578383	-0.0136349	0.156639	-0.0720143	0.141111
EIP97_08765	phosphonate ABC transporter%2C permease protein PhnE;protein_id=QDL63676.1	-0.118059	0.127841	0.111684	-0.461261	-0.292771	0.0564379	-0.132322
EIP97_08770	ABC transporter permease;protein_id=QDL63677.1	0.157663	0.301686	0.270709	-0.303568	0.0946379	0.139837	-0.0867123
EIP97_08775	phosphonates import ATP-binding protein PhnC 2;protein_id=QDL63678.1	-0.105014	0.118975	0.104071	-0.139439	-0.179023	-0.218127	-0.250464
EIP97_08780	putative selenate ABC transporter substrate-binding protein;protein_id=QDL63679.1	-0.151071	-0.0548023	-0.007395	-0.993493	-0.324763	-0.290675	-0.369913
EIP97_08785	NAD(P)-dependent oxidoreductase;protein_id=QDL63680.1	0.0151268	0.147262	0.0136015	-0.172028	0.0281552	-0.0164488	-0.0274588
EIP97_08790	bifunctional diguanylate cyclase/phosphodiesterase;protein_id=QDL63681.1	0.0028603	-0.16378	-0.441927	0.121651	0.457305	0.237081	0.477571
EIP97_08795	phosphoethanolamine--lipid A transferase;protein_id=QDL63682.1	0.681252	0.637979	0.194517	-0.585873	0.264054	0.289117	0.489712
EIP97_08800	universal stress protein;protein_id=QDL63683.1	0.512878	0.297047	-0.43887	0.415878	-0.705934	-0.700243	-0.624337
EIP97_08805	hypothetical protein;protein_id=QDL63684.1	0.301167	0.881827	0.809517	0.208831	0.334562	0.226008	0.517571
EIP97_08810	RNA polymerase-associated protein RapA;protein_id=QDL63685.1	0.564235	0.770486	0.625748	-0.804682	-0.0492543	-0.200034	0.189109
EIP97_08815	hypothetical protein;protein_id=QDL63686.1	0.430921	0.413067	0.767713	1.48504	1.01477	1.14275	0.911218
EIP97_08820	alpha-ketoglutarate-dependent dioxygenase AlkB;protein_id=QDL63687.1	0.297723	0.168509	0.172786	0.291592	0.359624	0.30652	0.36382
EIP97_08825	FUSC family protein;protein_id=QDL63688.1	0.130957	0.430672	0.00102895	0.0618677	0.835894	0.525155	0.829012
EIP97_08830	DUF1656 domain-containing protein;protein_id=QDL63689.1	0.358417	0.0832432	0.356401	0.800657	1.20627	0.845586	1.01852
EIP97_08835	HlyD family secretion protein;protein_id=QDL63690.1	0.136723	0.0660854	0.0446583	0.326926	0.670988	0.408343	0.540514
EIP97_08840	MFS transporter;protein_id=QDL63691.1	0.14175	0.243608	0.220369	0.46095	0.566769	0.541725	0.489679
EIP97_08845	MaoC family dehydratase;protein_id=QDL63692.1	0.152732	0.092448	0.274534	-0.316038	-0.0745588	0.0848673	0.0411554
EIP97_08850	alpha/beta hydrolase;protein_id=QDL63693.1	0.15508	0.242108	0.128043	-0.417557	-0.0509803	-0.126717	0.0540087
EIP97_08855	long-chain-fatty-acid--CoA ligase;protein_id=QDL63694.1	-0.27996	-0.633459	-0.10747	0.477073	-0.187145	-0.171252	-0.181697
EIP97_08860	long-chain fatty acid--CoA ligase;protein_id=QDL63695.1	0.0130445	0.0986683	0.279229	-0.241883	-0.467219	-0.414928	-0.281613
EIP97_08865	hypothetical protein;protein_id=QDL63696.1	0.228705	0.203323	0.481818	1.0263	0.487581	0.426377	0.484708
EIP97_08870	endonuclease;pseudo=true	0.047385	0.333934	0.464898	0.62333	0.208528	0.195706	0.356249
EIP97_08875	ATP-dependent RNA helicase HrpA;protein_id=QDL63697.1	0.133468	0.251434	0.249983	-0.228809	0.0946612	0.0181565	0.125022
EIP97_08880	alkaline phosphatase;protein_id=QDL63698.1	-0.0909767	0.124761	0.020714	-0.897041	-0.15623	-0.152356	-0.127573
EIP97_08885	HIT family protein;protein_id=QDL63699.1	0.457505	0.162266	0.437933	0.462853	-0.294145	-0.391481	-0.171193
EIP97_08890	type VI secretion system tip protein VgrG;protein_id=QDL63700.1	-0.417476	-0.319556	-0.327825	-1.0757	-0.252798	-0.604894	-0.404161
EIP97_08895	DUF4123 domain-containing protein;protein_id=QDL63701.1	-0.185583	0.216049	0.202981	-0.0385539	0.387568	0.0934459	-0.0176704
EIP97_08900	DUF3304 domain-containing protein;pseudo=true	-0.391254	-0.0962266	0.0536079	-0.0881097	0.18547	-0.325047	-0.104688
EIP97_08905	DUF3304 domain-containing protein;protein_id=QDL63702.1	-0.404743	-0.624291	-0.720877	-0.494047	-0.594281	-0.360436	-0.761513
EIP97_08910	DUF3304 domain-containing protein;protein_id=QDL63703.1	-0.876657	-0.373953	-0.309207	-0.276142	-0.342144	-0.112661	-0.315097
EIP97_08915	DUF2235 domain-containing protein;protein_id=QDL63704.1	0.0246051	-0.123508	-0.224362	0.0269968	0.0633441	0.0353503	0.0975902
EIP97_08920	3-isopropylmalate dehydratase;protein_id=QDL63705.1	-0.102465	-0.0433233	-0.449091	-0.262808	-0.0675789	-0.118201	-0.147422
EIP97_08925	cysteine hydrolase family protein;protein_id=QDL63706.1	-1.59158	-1.57367	-1.61247	0.250212	-1.54574	-1.58564	-1.53263
EIP97_08930	ankyrin repeat domain-containing protein;protein_id=QDL63707.1	-2.78205	-2.66333	-2.77149	0.292535	-2.63643	-2.55509	-2.77701
EIP97_08935	beta-ketoacyl-ACP synthase III;protein_id=QDL63708.1	0.0376541	0.102997	0.0279235	-0.0427258	-0.41342	-0.308346	-0.314992
EIP97_08940	RNA polymerase sigma factor;protein_id=QDL63709.1	0.0643995	0.108772	0.255291	0.407552	-0.12385	-0.0362746	-0.0220469
EIP97_08945	zf-HC2 domain-containing protein;protein_id=QDL63710.1	0.00715471	-0.0248548	0.365957	0.722198	0.00830072	0.0521877	0.118884
EIP97_08950	hypothetical protein;protein_id=QDL63711.1	0.888723	0.598216	0.606942	-1.66816	-0.456561	-0.640953	-0.627162
EIP97_08955	DUF692 domain-containing protein;protein_id=QDL63712.1	0.653086	0.307673	-0.026652	-2.26376	-0.58377	-0.749363	-0.574523
EIP97_08960	DUF2063 domain-containing protein;protein_id=QDL63713.1	0.294173	-0.0160893	-0.549423	-1.98137	-0.680185	-0.698878	-0.622707
EIP97_08965	DoxX family protein;protein_id=QDL63714.1	0.4748	0.12821	-0.116923	-1.02677	-0.161156	-0.299004	-0.15899
EIP97_08970	porin;protein_id=QDL63715.1	0.210194	0.0260833	0.0503426	-0.154929	-0.0267415	-0.0942579	0.0625815
EIP97_08975	hypothetical protein;protein_id=QDL63716.1	0.602049	0.779221	0.418765	-0.386608	-0.000449614	-0.995733	-0.863683
EIP97_08980	porin;protein_id=QDL63717.1	0.60238	-0.0822952	1.01144	1.16511	0.486219	0.610942	0.492152
EIP97_08985	hypothetical protein;protein_id=QDL63718.1	1.04938	1.26863	-0.308621	-0.447805	-0.350592	-0.265812	-0.0926569
EIP97_08990	SDR family oxidoreductase;protein_id=QDL63719.1	0.344902	0.562323	-0.118885	-0.683052	0.445459	0.121748	0.717986
EIP97_08995	hypothetical protein;protein_id=QDL63720.1	0.0472433	-0.0429657	0.0294337	-0.744299	0.234224	0.280411	0.141891
EIP97_09000	YnfA family protein;protein_id=QDL63721.1	-0.00895895	-0.344385	-0.367635	-0.403416	0.163601	0.102542	0.0295877
EIP97_09005	hypothetical protein;protein_id=QDL63722.1	0.339448	-0.0286017	-0.188317	0.10996	0.340437	0.198665	0.166578
EIP97_09010	transcriptional regulator;protein_id=QDL63723.1	0.0991517	-0.211385	-0.232377	-0.52946	0.0237679	0.0117252	-0.177535
EIP97_09015	DEAD/DEAH box helicase;protein_id=QDL63724.1	-0.323805	-0.0447352	-0.207382	-0.214788	-0.181357	-0.138062	-0.210061
EIP97_09020	sensor histidine kinase;protein_id=QDL63725.1	-0.217406	-0.141974	-0.257949	-0.113273	-0.240715	-0.161226	-0.24645
EIP97_09025	N-acetyltransferase;protein_id=QDL63726.1	-0.329405	-0.0643882	-0.35503	-0.325188	-0.600477	-0.514298	-0.507863
EIP97_09030	AraC family transcriptional regulator;protein_id=QDL63727.1	0.0393883	0.213486	0.84675	0.490329	1.0547	0.911591	0.673798
EIP97_09035	TonB-dependent receptor family protein;protein_id=QDL63728.1	1.01512	1.07262	1.1532	-0.0493351	0.318596	0.571328	0.746238
EIP97_09040	MFS transporter;protein_id=QDL63729.1	0.221261	0.236603	0.206582	-0.31506	0.0578811	0.0223086	0.160112
EIP97_09045	cold-shock protein CspA;protein_id=QDL63730.1	-0.178861	-0.514802	0.0210377	0.355901	-0.481556	-0.586027	-0.235448
EIP97_09050	quaternary ammonium compound efflux SMR transporter SugE;protein_id=QDL63731.1	0.440011	0.462092	0.602389	0.98949	0.348048	0.587885	0.292765
EIP97_09055	bile acid:sodium symporter family protein;protein_id=QDL63732.1	0.412642	0.31898	0.459854	-0.172307	0.136897	0.0290159	0.0466421
EIP97_09060	recombination-associated protein RdgC;protein_id=QDL63733.1	0.673247	0.774726	0.65413	-0.454236	0.225799	0.204066	0.307335
EIP97_09075	FKBP-type peptidyl-prolyl cis-trans isomerase;protein_id=QDL63734.1	0.12886	0.0494753	0.02588	-0.895983	-0.321851	-0.50837	-0.40913
EIP97_09080	DUF1232 domain-containing protein;protein_id=QDL63735.1	-0.274309	-0.256803	-0.481434	-0.466727	-0.214664	-0.268546	-0.418567
EIP97_09085	transporter substrate-binding domain-containing protein;protein_id=QDL63736.1	0.0322463	-0.00703098	-0.303709	0.0720917	-0.0843324	-0.186259	-0.121115
EIP97_09090	XRE family transcriptional regulator;protein_id=QDL63737.1	0.14016	0.311639	-0.0848184	-0.414283	-0.0484334	-0.0838345	0.0871944
EIP97_09095	hypothetical protein;protein_id=QDL63738.1	0.140463	0.297454	0.011305	-0.518033	0.0538322	0.0841862	0.166698
EIP97_09100	sel1 repeat family protein;protein_id=QDL63739.1	0.0557795	0.243757	0.141946	0.286057	0.0618505	0.184644	0.138722
EIP97_09105	GGDEF domain-containing protein;protein_id=QDL63740.1	0.141451	0.168185	0.246077	0.366331	0.207982	0.241001	0.0977037
EIP97_09110	tail-specific protease;protein_id=QDL63741.1	0.0743487	-0.0853965	-0.185368	0.00310458	-0.0073473	-0.0787269	-0.000338601
EIP97_09115	NAD(P)H-quinone oxidoreductase;protein_id=QDL63742.1	-0.322233	-0.243106	-0.308096	-0.232065	-0.123081	-0.0718905	-0.0851985
EIP97_09120	HAD-IB family hydrolase;protein_id=QDL63743.1	-0.0631359	-0.181385	0.0400871	0.0590986	0.0303303	-0.00810356	-0.0421609
EIP97_09125	ABC transporter ATP-binding protein;protein_id=QDL63744.1	-0.06901	-0.209028	-0.0913018	0.238978	0.16293	0.027379	0.00232955
EIP97_09130	ABC transporter permease;protein_id=QDL63745.1	0.471082	0.162854	0.178408	0.918663	0.582029	0.479739	0.452838
EIP97_09135	ABC transporter permease subunit;protein_id=QDL63746.1	0.0794139	-0.269479	-0.260774	0.362306	0.120961	-0.0951796	-0.0303095
EIP97_09140	alkaline phosphatase family protein;protein_id=QDL63747.1	-0.23211	-0.480562	-0.508648	-0.53641	-0.242664	-0.0360011	-0.287731
EIP97_09145	extracellular solute-binding protein;protein_id=QDL63748.1	-0.240129	-0.451662	-0.813293	-0.707104	-0.386527	-0.272223	-0.356894
EIP97_09150	UTRA domain-containing protein;protein_id=QDL63749.1	-0.0883062	-0.164787	-0.533795	-0.506487	0.0758362	0.0919195	0.0837701
EIP97_09155	N-acetyltransferase;protein_id=QDL63750.1	0.0303736	0.0174719	0.253836	0.168548	0.087122	0.145013	0.121601
EIP97_09160	m18 family aminopeptidase;protein_id=QDL63751.1	0.378332	0.432371	0.333722	-0.438564	0.19429	0.0786349	0.266837
EIP97_09165	RluA family pseudouridine synthase;protein_id=QDL63752.1	0.441446	0.162901	0.456771	0.21592	0.297002	0.401759	0.280536
EIP97_09170	cell division topological specificity factor MinE;protein_id=QDL63753.1	0.0183382	-0.0840809	0.504915	-0.0255417	-0.51877	-0.672188	-0.435825
EIP97_09175	septum site-determining protein MinD;protein_id=QDL63754.1	0.313151	0.148707	0.416738	-0.494162	-0.486806	-0.512109	-0.438833
EIP97_09180	septum site-determining protein MinC;protein_id=QDL63755.1	0.0905752	0.24279	0.203094	0.21523	-0.218071	-0.0423221	-0.267367
EIP97_09185	lipid A biosynthesis lauroyl acyltransferase;protein_id=QDL63756.1	0.467153	0.682153	0.56437	-0.601303	0.165	0.159846	0.293116
EIP97_09190	patatin-like phospholipase family protein;protein_id=QDL63757.1	0.0527867	0.0880286	0.11934	0.167769	0.141587	0.211794	0.244376
EIP97_09195	pirin family protein;pseudo=true	0.0554315	0.11276	0.285412	0.139696	-0.100866	0.0762423	-0.0428437
EIP97_09200	recombinase family protein;protein_id=QDL63758.1	0.181121	0.0677749	0.0269076	-0.140482	-0.130654	-0.0215101	-0.00538158
EIP97_09205	hypothetical protein;protein_id=QDL63759.1	0.401918	0.339884	0.311873	0.0578324	0.280827	0.281297	0.125711
EIP97_09210	hypothetical protein;protein_id=QDL63760.1	-0.196368	-0.0611769	-0.352129	-0.629422	-0.0156111	-0.0850267	-0.116597
EIP97_09215	hypothetical protein;protein_id=QDL63761.1	0.574615	0.0618652	-0.0613343	-0.674104	-0.0373226	0.18984	0.236814
EIP97_09220	hypothetical protein;protein_id=QDL63762.1	1.82638	0.861358	1.15858	1.83723	1.83188	1.82063	1.61884
EIP97_09225	tape measure domain-containing protein;protein_id=QDL63763.1	0.24321	-0.0908762	0.130559	0.269687	0.178629	0.0655815	0.140769
EIP97_09230	hypothetical protein;protein_id=QDL63764.1	0.550835	0.529029	0.550201	0.224915	0.427424	0.512024	0.896702
EIP97_09235	hypothetical protein;protein_id=QDL63765.1	-0.387648	0.0368773	-0.212949	-0.236423	-0.138253	-0.248814	0.0377355
EIP97_09240	hypothetical protein;protein_id=QDL63766.1	0.836072	0.262673	0.230785	0.246129	0.486525	0.457556	0.258325
EIP97_09245	DUF3277 family protein;protein_id=QDL63767.1	-0.24137	-0.260113	-0.316376	-0.912013	-0.550092	-0.99609	-0.543664
EIP97_09250	hypothetical protein;protein_id=QDL63768.1	0.563248	0.616696	-0.179911	-0.584964	-0.0384039	-0.110783	0.158295
EIP97_09255	hypothetical protein;protein_id=QDL63769.1	0.314044	0.102303	-0.048019	-0.315771	0.164236	0.19445	-0.1115
EIP97_09260	hypothetical protein;protein_id=QDL63770.1	-0.0400336	-0.644137	-0.507234	-0.673894	-0.230473	-0.353481	-0.498071
EIP97_09265	hypothetical protein;protein_id=QDL63771.1	0.327081	-0.276795	-0.282668	-0.304381	0.21768	0.0604842	0.04194
EIP97_09270	hypothetical protein;protein_id=QDL63772.1	0.394161	-0.250316	-0.123276	0.40857	-0.282103	0.0406407	-0.23041
EIP97_09275	hypothetical protein;protein_id=QDL63773.1	0.0274876	-0.273383	-0.8394	-0.625795	0.0835284	0.147403	-0.199554
EIP97_09280	hypothetical protein;protein_id=QDL63774.1	-0.323039	-0.100768	-0.363254	-1.76654	0.00428827	0.103425	-0.108742
EIP97_09285	hypothetical protein;protein_id=QDL63775.1	0.121696	-0.51447	0.0550382	-0.227284	-0.0600224	0.330547	0.200153
EIP97_09290	hypothetical protein;protein_id=QDL63776.1	0.0738103	0.883234	0.504543	-0.121195	0.458879	0.863249	0.596691
EIP97_09295	hypothetical protein;protein_id=QDL63777.1	-0.739362	-0.186727	-0.491599	-0.480613	0.00824218	-0.295839	-0.142527
EIP97_09300	recombinase family protein;protein_id=QDL63778.1	0.254236	-0.0192144	0.172543	0.0755368	0.0826947	-0.0127461	-0.0356256
EIP97_09305	nuclease PIN;protein_id=QDL63779.1	0.305301	0.139936	0.0293529	-0.0615228	0.166278	-0.0506709	-0.108789
EIP97_09310	VacJ family lipoprotein;protein_id=QDL63780.1	-0.0231285	-0.1756	0.0591508	0.223123	-0.0316187	0.153425	-0.108503
EIP97_09315	serine/threonine protein kinase;protein_id=QDL63781.1	-0.203771	-0.272921	-0.36844	0.0743536	-0.405484	-0.121088	-0.418317
EIP97_09320	DUF2061 domain-containing protein;protein_id=QDL63782.1	-1.18276	-1.53339	-0.612844	2.94185	-0.999395	-0.880972	-0.775839
EIP97_09325	glycine betaine ABC transporter substrate-binding protein;protein_id=QDL63783.1	-0.479333	-0.416302	-0.388883	0.38934	-0.189914	-0.00148448	-0.311129
EIP97_09330	DUF485 domain-containing protein;protein_id=QDL63784.1	-0.45628	-1.53841	-0.903744	-0.449523	-1.38919	-1.36729	-1.31672
EIP97_09335	cation acetate symporter;protein_id=QDL63785.1	-0.37153	-1.20517	-0.666978	-0.764457	-0.982238	-0.878991	-0.870985
EIP97_09340	cyclic nucleotide-binding/CBS domain-containing protein;protein_id=QDL63786.1	-0.335048	-0.626586	-0.189292	-0.143783	-0.538235	-0.375998	-0.524141
EIP97_09345	3'-5' exonuclease;protein_id=QDL63787.1	-0.782067	-0.926725	-0.702974	-0.860259	-1.0192	-0.823302	-0.970005
EIP97_09350	DUF3309 domain-containing protein;protein_id=QDL63788.1	0.258969	-0.163451	0.0798926	0.261128	0.427553	0.638056	0.163767
EIP97_09355	N-acetyltransferase;protein_id=QDL63789.1	-0.19934	-0.572274	-0.225488	-0.296203	-0.155501	-0.0492408	-0.302217
EIP97_09360	DUF2790 domain-containing protein;protein_id=QDL63790.1	0.0185653	-0.26994	0.167531	0.529863	0.315279	0.296855	0.175501
EIP97_09365	ABC transporter ATP-binding protein;protein_id=QDL63791.1	-0.00811272	0.13024	-0.270806	-0.810303	0.225945	0.299823	0.224498
EIP97_09370	peptidylprolyl isomerase A;protein_id=QDL63792.1	0.0798125	0.0556963	-0.25884	-0.761485	0.120087	0.168055	0.0515932
EIP97_09375	alpha/beta hydrolase;protein_id=QDL63793.1	0.0498035	0.073084	-0.453203	-0.350709	0.0783988	0.112192	0.0919153
EIP97_09380	LysR family transcriptional regulator;protein_id=QDL63794.1	-0.0485927	0.167286	-0.569988	-0.762132	0.0872127	0.10043	0.16852
EIP97_09385	3-phosphoglycerate kinase;protein_id=QDL63795.1	0.670478	0.513684	0.298958	0.893942	0.537515	0.637078	0.740164
EIP97_09390	FMN-dependent NADH-azoreductase;protein_id=QDL63796.1	-0.0221964	0.0436304	0.593864	0.0936254	-0.0113517	0.183409	-0.101919
EIP97_09395	DsbA family protein;protein_id=QDL67919.1	0.327436	0.172925	0.0592447	0.0362789	-0.0872899	0.00374152	-0.0199598
EIP97_09400	glycine cleavage system protein H;protein_id=QDL63797.1	0.398778	0.2087	0.129222	-0.311281	-0.00212155	0.24521	-0.0126468
EIP97_09405	SDR family oxidoreductase;protein_id=QDL63798.1	0.410006	0.406647	0.281715	0.455455	0.132425	-0.110793	0.107167
EIP97_09410	glutathione S-transferase;protein_id=QDL63799.1	0.365258	0.145405	0.326878	0.541366	0.124834	0.196769	0.118502
EIP97_09415	NADPH-dependent FMN reductase;protein_id=QDL63800.1	0.226501	0.0223858	0.293656	0.813214	0.0934721	0.292055	0.182617
EIP97_09420	LysR family transcriptional regulator;protein_id=QDL63801.1	0.0686537	0.0170348	0.201606	-0.0283461	0.00157114	0.119268	0.0730866
EIP97_09425	DMT family transporter;protein_id=QDL63802.1	-0.426006	-0.572747	0.272558	-0.806627	-0.217911	-0.419907	-0.196614
EIP97_09430	tRNA-binding protein;protein_id=QDL63803.1	-0.33804	-0.566384	0.334608	-1.33988	-0.412248	-0.532547	-0.308414
EIP97_09435	AraC family transcriptional regulator;protein_id=QDL63804.1	0.106899	0.122778	-0.046504	0.0995083	-0.11398	-0.203008	-0.0897598
EIP97_09440	UDP-2%2C3-diacylglucosamine diphosphatase;protein_id=QDL63805.1	0.714751	0.607316	0.734735	0.826323	0.446091	0.628326	0.53841
EIP97_09445	glycosyltransferase family 1 protein;protein_id=QDL63806.1	0.890575	0.797588	0.865823	0.526314	0.638207	0.629239	0.409897
EIP97_09450	adenylate cyclase;protein_id=QDL63807.1	0.793491	0.837882	0.560839	0.501826	0.13165	0.147615	0.413739
EIP97_09455	DUF962 domain-containing protein;protein_id=QDL63808.1	0.552257	0.344983	0.257987	0.432791	0.409076	0.292739	0.316635
EIP97_09460	AraC family transcriptional regulator;protein_id=QDL63809.1	0.135388	0.147228	0.164109	0.248596	0.0707371	0.102779	-0.00487028
EIP97_09465	ABC transporter;protein_id=QDL63810.1	-0.0884573	-0.272747	0.0204548	0.345857	0.0409613	0.0454708	-0.0638748
EIP97_09470	MCE family protein;protein_id=QDL63811.1	-0.113608	-0.360228	-0.207491	0.193991	-0.195709	-0.341255	-0.217083
EIP97_09475	ABC transporter ATP-binding protein;protein_id=QDL63812.1	-0.163433	-0.0929265	-0.114084	0.0718793	-0.180261	-0.138539	-0.0929012
EIP97_09480	ABC transporter permease;protein_id=QDL63813.1	0.18073	0.0936765	0.160044	0.333481	0.0318126	-0.0333855	0.0297902
EIP97_09485	TrkH family potassium uptake protein;protein_id=QDL63814.1	0.449884	0.497715	0.322818	0.141196	0.144784	-0.0240157	0.335925
EIP97_09490	YkgJ family cysteine cluster protein;protein_id=QDL63815.1	0.449921	0.661645	0.651823	0.304117	0.204551	0.244554	0.362792
EIP97_09495	nitroreductase;protein_id=QDL63816.1	0.140844	0.265483	0.155037	-0.316381	-0.0988566	-0.061244	-0.0225085
EIP97_09500	hypothetical protein;protein_id=QDL63817.1	0.0204494	0.136105	-0.00543315	-0.170561	-0.0994374	-0.0863228	-0.0440122
EIP97_09505	HAMP domain-containing histidine kinase;protein_id=QDL63818.1	0.334049	0.300139	-0.030866	-0.323131	0.0620452	0.243485	0.150616
EIP97_09510	LTXXQ domain protein;protein_id=QDL63819.1	2.00109	-0.384294	-0.310676	-0.499991	-0.368528	0.835506	-0.460033
EIP97_09515	response regulator transcription factor;protein_id=QDL63820.1	0.110999	0.0636995	0.0545613	0.221054	0.0361194	-0.0952893	-0.0580251
EIP97_09520	translation initiation factor 2 (IF-2%2C GTPase);protein_id=QDL63821.1	0.204432	0.101709	0.343637	0.381782	0.316234	0.202575	0.220418
EIP97_09525	YciI family protein;protein_id=QDL63822.1	0.537371	0.377384	0.386007	-0.00958147	0.452556	0.24787	0.385089
EIP97_09530	septation protein A;protein_id=QDL63823.1	0.515591	0.498435	0.285307	-0.446776	0.102121	-0.15847	0.272534
EIP97_09535	PHP domain-containing protein;protein_id=QDL63824.1	0.254892	0.367767	-0.0638057	0.10677	0.234228	0.172503	0.375765
EIP97_09540	threonylcarbamoyl-AMP synthase;protein_id=QDL63825.1	-0.0366986	-0.0680444	-0.328681	-0.205242	-0.244461	-0.270568	-0.107499
EIP97_09545	segregation/condensation protein A;protein_id=QDL67920.1	0.0419177	0.0670311	-0.131691	-0.161884	-0.024905	0.0533227	0.0392931
EIP97_09550	SMC-Scp complex subunit ScpB;protein_id=QDL63826.1	0.032763	0.0842137	-0.126619	-0.351758	-0.243659	-0.30072	-0.113232
EIP97_09555	hypothetical protein;protein_id=QDL63827.1	0.535056	0.207956	0.503036	0.10064	0.494488	0.561716	0.450552
EIP97_09560	DUF1289 domain-containing protein;protein_id=QDL63828.1	-0.480201	-0.635204	-0.453994	0.137578	-0.373108	-0.305558	-0.42825
EIP97_09565	type I glyceraldehyde-3-phosphate dehydrogenase;protein_id=QDL63829.1	0.0752235	-0.34827	-0.090058	0.055057	0.0644681	0.221988	0.0112432
EIP97_09570	phosphogluconate dehydratase;protein_id=QDL63830.1	0.81906	-0.310771	0.913268	0.343078	1.10021	1.25076	1.00608
EIP97_09575	glucokinase;protein_id=QDL63831.1	0.425447	-0.221972	0.417745	-0.105533	0.711011	0.787713	0.674579
EIP97_09580	response regulator transcription factor;protein_id=QDL63832.1	0.606802	-0.298312	0.591029	0.119164	0.912464	1.01835	0.85086
EIP97_09585	HAMP domain-containing protein;protein_id=QDL67921.1	1.14813	-0.20605	0.961888	0.860628	1.39491	1.40309	1.29317
EIP97_09590	endonuclease domain-containing protein;pseudo=true	1.31937	0.0379327	0.96797	0.78917	1.45017	1.63362	1.40625
EIP97_09595	carbohydrate ABC transporter substrate-binding protein;protein_id=QDL63833.1	0.806758	-0.414043	-0.187017	0.696745	1.00283	0.945719	1.00859
EIP97_09600	sugar ABC transporter permease;protein_id=QDL63834.1	1.95293	0.298937	1.27863	1.72535	1.77218	1.76727	1.79032
EIP97_09605	carbohydrate ABC transporter permease;protein_id=QDL63835.1	1.91121	0.116446	1.1088	1.91533	1.61842	1.47226	1.64001
EIP97_09610	sn-glycerol-3-phosphate ABC transporter ATP-binding protein UgpC;protein_id=QDL63836.1	1.90515	0.090118	1.23894	1.8765	2.05184	1.92793	1.89303
EIP97_09615	porin;protein_id=QDL63837.1	1.75752	0.137135	1.21294	1.82725	1.83823	1.89569	1.74946
EIP97_09620	aldose epimerase;protein_id=QDL63838.1	1.0123	0.0856472	0.845229	1.15721	1.03465	1.17023	0.957754
EIP97_09625	D-hexose-6-phosphate mutarotase;protein_id=QDL63839.1	-0.0401498	-0.0197263	0.0814516	0.172006	0.126937	0.226755	0.158757
EIP97_09630	MurR/RpiR family transcriptional regulator;protein_id=QDL63840.1	0.0128867	-0.0626917	0.115822	0.00299713	0.209594	0.298341	0.201373
EIP97_09635	glucose-6-phosphate dehydrogenase;protein_id=QDL63841.1	0.965343	-0.483187	1.23535	0.808027	1.34797	1.50042	1.31989
EIP97_09640	6-phosphogluconolactonase;protein_id=QDL63842.1	1.06403	-0.343876	1.26489	0.808007	1.72889	1.8902	1.61576
EIP97_09645	2-dehydro-3-deoxy-phosphogluconate aldolase;protein_id=QDL63843.1	0.454995	0.295149	0.586002	0.58307	0.733082	0.711491	0.576572
EIP97_09650	NUDIX domain-containing protein;protein_id=QDL63844.1	0.107127	0.0654908	0.269127	0.34641	0.0118958	0.0768233	0.0831538
EIP97_09655	23S rRNA pseudouridine(2605) synthase RluB;protein_id=QDL63845.1	0.160586	0.5088	0.339265	-0.425031	-0.0417704	-0.0505431	0.0702338
EIP97_09660	23S rRNA pseudouridylate synthase B;pseudo=true	-0.00265379	0.503385	0.335851	0.212368	-0.27999	-0.144292	0.164793
EIP97_09665	hypothetical protein;protein_id=QDL63846.1	0.050156	0.272209	0.368811	0.27139	0.104865	0.265628	0.120782
EIP97_09670	GGDEF domain-containing protein;protein_id=QDL63847.1	-0.0778632	0.129393	0.0719207	-0.13571	-0.0377913	0.0555346	-0.0152247
EIP97_09675	sodium/glutamate symporter;protein_id=QDL63848.1	0.0810083	0.145643	0.563313	0.0336084	-0.0804136	0.0691106	0.06103
EIP97_09680	formimidoylglutamase;protein_id=QDL63849.1	-0.0916836	-0.0188214	0.0640613	0.231156	-0.0655478	0.138298	-0.10878
EIP97_09685	IclR family transcriptional regulator;protein_id=QDL63850.1	-0.023863	0.0272723	-0.142834	-0.363972	0.0324969	0.0660813	-0.0113049
EIP97_09690	YciK family oxidoreductase;protein_id=QDL63851.1	0.256705	0.348264	0.195674	-0.477179	0.0596933	-0.0286504	0.146621
EIP97_09695	N-acetylmuramic acid 6-phosphate phosphatase MupP;protein_id=QDL63852.1	0.357644	0.459183	0.237879	-0.929555	0.120382	0.0511185	0.234029
EIP97_09700	bifunctional 3-demethylubiquinone 3-O-methyltransferase/2-octaprenyl-6-hydroxy phenol methylase;protein_id=QDL63853.1	0.20153	0.476334	0.164467	-0.44637	0.000338076	-0.047661	0.220154
EIP97_09705	TRZ/ATZ family hydrolase;protein_id=QDL63854.1	0.409323	0.4685	0.217411	-0.161646	0.151405	0.122603	0.275523
EIP97_09710	S-methyl-5-thioribose-1-phosphate isomerase;protein_id=QDL63855.1	0.490458	0.62576	0.662058	-0.391378	-0.0219466	-0.088259	0.0904397
EIP97_09715	DNA gyrase subunit A;protein_id=QDL63856.1	0.298215	0.3551	0.280034	-0.49021	0.139665	0.0282869	0.262279
EIP97_09720	3-phosphoserine/phosphohydroxythreonine aminotransferase;protein_id=QDL63857.1	0.326373	0.235033	0.124183	-0.399202	0.221816	0.0590572	0.262241
EIP97_09725	P-protein;protein_id=QDL63858.1	0.25246	0.142317	0.145601	-0.365118	0.121839	-0.00107448	0.14935
EIP97_09730	histidinol-phosphate aminotransferase;protein_id=QDL63859.1	0.249392	0.210625	0.28143	-0.879926	-0.0304166	-0.169077	0.0482266
EIP97_09735	bifunctional prephenate dehydrogenase/3-phosphoshikimate 1-carboxyvinyltransferase;protein_id=QDL63860.1	0.039085	0.0258659	0.0141076	-0.945784	-0.111726	-0.154182	-0.00388337
EIP97_09740	(d)CMP kinase;protein_id=QDL63861.1	0.0246228	0.089257	0.229162	-0.369583	0.213189	0.220586	0.231733
EIP97_09745	30S ribosomal protein S1;protein_id=QDL63862.1	0.593243	0.755167	0.687619	-2.16914	-0.208763	-0.219079	0.0864812
EIP97_09750	integration host factor subunit beta;protein_id=QDL63863.1	0.260074	0.608151	0.575149	0.358403	-0.244786	0.235693	-0.054384
EIP97_09755	LapA family protein;protein_id=QDL63864.1	0.067341	-0.2221	0.191502	-0.242425	-0.631066	-0.434091	-0.601859
EIP97_09760	chain-length determining protein;protein_id=QDL63865.1	0.346666	0.0744381	0.0752628	-0.365727	0.0779629	0.0712958	0.0386911
EIP97_09765	UDP-N-acetylglucosamine 2-epimerase (non-hydrolyzing);protein_id=QDL63866.1	0.153911	0.134069	-0.0275607	-1.22161	-0.552307	-0.645354	-0.465615
EIP97_09770	UDP-N-acetyl-D-mannosamine dehydrogenase;protein_id=QDL63867.1	0.120073	-0.0496331	0.0708326	-0.903118	-0.155845	-0.232738	-0.316279
EIP97_09775	flippase;protein_id=QDL63868.1	0.0261791	-0.143785	0.0191137	-0.408407	0.211076	0.198877	0.143492
EIP97_09780	oligosaccharide repeat unit polymerase;protein_id=QDL63869.1	-0.24674	-0.39515	-0.501062	-1.09174	-0.0528453	-0.212465	-0.161126
EIP97_09785	glycosyl transferase;protein_id=QDL63870.1	0.0139721	-0.254647	-0.306514	-0.288528	0.234254	0.162401	0.181416
EIP97_09790	dehydrogenase;protein_id=QDL63871.1	0.0620723	-0.124512	-0.252036	-0.990505	0.136992	0.118674	-0.0384799
EIP97_09795	alginate lyase family protein;protein_id=QDL63872.1	0.303179	0.141693	-0.0493719	-0.81825	0.482372	0.483115	0.39621
EIP97_09800	glycosyltransferase WbuB;protein_id=QDL67922.1	0.220674	-0.0068491	-0.0122326	-0.606429	0.513613	0.440711	0.390448
EIP97_09805	SDR family oxidoreductase;protein_id=QDL63873.1	0.173754	0.124316	0.00584434	-0.753088	0.258251	0.249716	0.210662
EIP97_09810	glycosyltransferase family 4 protein;protein_id=QDL63874.1	0.471759	0.220239	0.196023	-0.846039	0.674387	0.584202	0.619068
EIP97_09815	polysaccharide biosynthesis protein;protein_id=QDL63875.1	-0.011455	0.0176949	-0.0286769	-0.280444	-0.0387816	-0.00325132	-0.0200752
EIP97_09820	ComEA family DNA-binding protein;protein_id=QDL63876.1	0.328546	0.466716	0.339451	0.479804	0.677312	0.591021	0.777296
EIP97_09830	aspartate/tyrosine/aromatic aminotransferase;protein_id=QDL63877.1	0.630723	0.711012	0.580465	-0.780028	-0.324625	-0.367933	-0.084462
EIP97_09835	excinuclease ABC subunit B;protein_id=QDL63878.1	0.0820014	0.165207	0.178045	-0.593838	-0.0227354	0.0170024	0.0277667
EIP97_09840	DHA2 family efflux MFS transporter permease subunit;protein_id=QDL67923.1	-0.0832834	0.253552	0.187663	0.0374994	-0.0419098	0.104632	-0.0840402
EIP97_09845	HlyD family secretion protein;protein_id=QDL63879.1	-0.129695	0.388997	0.319151	-0.358986	-0.103482	0.0437651	-0.167481
EIP97_09850	LysR family transcriptional regulator;protein_id=QDL63880.1	-0.0574348	0.206572	-0.0897167	-0.577279	0.321934	0.310242	0.308295
EIP97_09855	glutamate--tRNA ligase;protein_id=QDL63881.1	0.28379	0.438256	0.394972	-0.851649	-0.0727638	-0.198484	-0.0234302
EIP97_09880	TetR/AcrR family transcriptional regulator;protein_id=QDL63882.1	-0.428052	-0.00612212	-0.124223	-0.71578	-0.470897	-0.331436	-0.562873
EIP97_09885	alpha/beta fold hydrolase;protein_id=QDL63883.1	-0.246575	0.164475	0.0550132	-0.240855	-0.297296	-0.0870845	-0.247013
EIP97_09890	bifunctional 4-hydroxy-2-oxoglutarate aldolase/2-dehydro-3-deoxy-phosphogluconate aldolase;protein_id=QDL63884.1	0.0951211	0.0807553	0.220429	-0.423745	-0.329204	-0.295363	-0.327332
EIP97_09895	acyl-CoA thioesterase;protein_id=QDL63885.1	0.128458	0.0500901	0.188693	0.12712	-0.254706	-0.0614604	-0.18004
EIP97_09900	tRNA-dihydrouridine synthase;protein_id=QDL63886.1	0.0382412	0.23842	0.358356	-0.242295	-0.26411	-0.116169	-0.146912
EIP97_09905	SDR family oxidoreductase;protein_id=QDL63887.1	-0.228214	-0.211139	0.0210898	0.148485	-0.247896	-0.0957508	-0.194936
EIP97_09910	glyoxalase/bleomycin resistance/extradiol dioxygenase family protein;protein_id=QDL63888.1	-0.160231	-0.260675	-0.190249	-0.346645	-0.129989	-0.29539	0.00590465
EIP97_09915	heat-shock protein IbpA;protein_id=QDL63889.1	-0.326785	0.402465	-0.189503	-1.22387	-0.956058	-0.517279	-0.687801
EIP97_09920	SGNH/GDSL hydrolase family protein;protein_id=QDL63890.1	-0.0837772	0.735186	0.0199217	-0.820728	0.0380784	0.252795	0.133629
EIP97_09925	LysR family transcriptional regulator;protein_id=QDL63891.1	-0.183891	0.0270837	-0.0264221	-0.0504521	-0.259746	-0.133336	-0.385303
EIP97_09930	RidA family protein;protein_id=QDL63892.1	-0.348687	-0.56508	-0.358835	-0.245382	-0.316759	-0.196282	-0.417165
EIP97_09935	LysR family transcriptional regulator;protein_id=QDL63893.1	-0.483969	-0.485309	-0.433666	-0.581379	-0.399759	-0.241083	-0.442132
EIP97_09940	3-isopropylmalate dehydratase large subunit;protein_id=QDL63894.1	-0.606939	-0.283638	-0.246071	-0.845605	-0.383341	-0.445173	-0.31857
EIP97_09945	3-isopropylmalate dehydratase small subunit;protein_id=QDL63895.1	-0.302233	-0.154679	0.107211	0.325768	0.083357	0.0691366	-0.0369862
EIP97_09950	class I SAM-dependent methyltransferase;protein_id=QDL63896.1	-0.480826	-0.21586	-0.211984	-0.344607	-0.0568097	-0.184576	-0.177012
EIP97_09955	3-isopropylmalate dehydrogenase;protein_id=QDL63897.1	-0.217442	-0.119319	-0.183021	-0.534389	-0.292244	-0.420936	-0.18839
EIP97_09960	aspartate-semialdehyde dehydrogenase;protein_id=QDL63898.1	-0.00968217	0.128936	0.209483	-0.598392	-0.290354	-0.317499	-0.198612
EIP97_09965	aspartate-semialdehyde dehydrogenase;protein_id=QDL63899.1	0.21108	0.598187	0.219892	0.0011366	0.0187135	0.348192	0.0852234
EIP97_09970	peptigoglycan-binding protein LysM;protein_id=QDL63900.1	0.325072	0.2799	-0.0243565	-0.286783	0.0235743	-0.0188281	0.126251
EIP97_09975	tRNA pseudouridine(38-40) synthase TruA;protein_id=QDL63901.1	0.385392	0.289582	0.221966	-0.23158	0.077056	0.101726	0.201853
EIP97_09980	phosphoribosylanthranilate isomerase;protein_id=QDL63902.1	0.142551	0.423005	0.292743	-0.179656	-0.0236508	0.031835	0.10009
EIP97_09985	acetyl-CoA carboxylase carboxyltransferase subunit beta;protein_id=QDL63903.1	0.260404	0.28917	0.125643	-0.578135	-0.0697349	-0.203285	0.0516199
EIP97_09990	bifunctional tetrahydrofolate synthase/dihydrofolate synthase;protein_id=QDL63904.1	0.0992345	0.14019	0.17722	-0.377405	-0.0108361	-0.0765586	0.0275254
EIP97_09995	SPOR domain-containing protein;protein_id=QDL63905.1	0.127392	0.163825	0.127236	-0.267406	0.159983	0.111236	0.169232
EIP97_10000	CvpA family protein;protein_id=QDL63906.1	0.522372	0.745937	0.752907	0.346436	0.516258	0.611298	0.62431
EIP97_10005	amidophosphoribosyltransferase;protein_id=QDL63907.1	0.469901	0.423968	0.263148	-0.759474	-0.160568	-0.33058	-0.0082635
EIP97_10010	O-succinylhomoserine sulfhydrylase;protein_id=QDL63908.1	0.154682	0.25986	0.175305	-0.581565	-0.101473	-0.0778933	0.04562
EIP97_10015	SDR family oxidoreductase;protein_id=QDL63909.1	0.151583	0.300409	0.285159	-0.376059	0.0869865	0.133884	0.180581
EIP97_10020	type II secretion system protein GspD;protein_id=QDL63910.1	-0.260209	-0.587931	-0.368242	0.30798	-0.331582	-0.349714	-0.309476
EIP97_10025	type II secretion system protein N;protein_id=QDL63911.1	0.099141	-0.00518611	0.142925	0.438371	0.300748	0.463635	0.234186
EIP97_10030	type II secretion system protein GspE;protein_id=QDL63912.1	-0.4338	-0.575884	-0.698837	-0.0983677	-0.38605	-0.319559	-0.389829
EIP97_10035	type II secretion system protein GspF;protein_id=QDL63913.1	-0.317373	-0.483989	-0.431627	0.0625255	-0.129091	-0.0426419	-0.101368
EIP97_10040	type II secretion system protein GspG;protein_id=QDL63914.1	-0.279878	-0.695418	-0.552924	-0.431525	-0.34562	-0.330164	-0.303205
EIP97_10045	type II secretion system protein GspH;protein_id=QDL63915.1	-0.422297	-0.520854	-0.552687	-0.282402	-0.242041	-0.200028	-0.244996
EIP97_10050	type II secretion system protein GspI;protein_id=QDL63916.1	-0.318852	-0.463098	-0.400957	-0.00898465	-0.0664935	-0.0759947	-0.0581446
EIP97_10055	type II secretion system protein GspJ;protein_id=QDL63917.1	-0.304933	-0.448447	-0.366853	-0.136575	-0.0167649	0.0305691	-0.0342902
EIP97_10060	general secretion pathway protein GspK;protein_id=QDL63918.1	-0.196465	-0.241124	-0.210729	0.227554	0.175689	0.184617	0.136522
EIP97_10065	type II secretion system protein GspL;protein_id=QDL63919.1	-0.593971	-0.542554	-0.56975	-0.250839	-0.2169	-0.111678	-0.212338
EIP97_10070	type II secretion system protein M;protein_id=QDL63920.1	-0.619672	-0.489413	-0.50939	-0.300334	-0.198403	-0.0972838	-0.258989
EIP97_10090	AraC family transcriptional regulator;protein_id=QDL63921.1	0.0629089	-0.102176	0.0706008	0.524612	-0.0954365	-0.0780642	-0.200292
EIP97_10095	carbon-nitrogen hydrolase family protein;protein_id=QDL63922.1	0.0625409	0.193762	0.350719	0.349212	-0.00817086	0.0995134	0.0548102
[truncated: 4,118 more rows]

## Sheet: Replicate 2
Locus	Description	ΔrhlR	ΔrhlI	ΔpqsE	PqsE(D73A)	PqsE(E182W)	PqsE(E182W/S285W)	PqsE(NI)
EIP97_00005	chromosomal replication initiator protein DnaA;protein_id=QDL62005.1	0.107481	0.13117	0.0865548	-0.0970622	-0.0759526	-0.126361	0.0429923
EIP97_00010	DNA polymerase III subunit beta;protein_id=QDL62006.1	0.221853	0.0437699	-0.00987422	-0.189387	-0.143694	-0.112474	0.0151254
EIP97_00015	DNA replication/repair protein RecF;protein_id=QDL62007.1	0.0855214	0.288873	-0.0533783	0.12337	0.204701	0.00523956	0.201746
EIP97_00020	DNA gyrase subunit B;protein_id=QDL62008.1	0.196822	0.0283994	-0.000455422	-0.359267	-0.0647032	0.0614669	0.116128
EIP97_00025	1-acyl-sn-glycerol-3-phosphate acyltransferase;protein_id=QDL62009.1	0.0706844	0.0672249	-0.114609	-0.133215	-0.226565	-0.29847	-0.0644315
EIP97_00030	D-glycero-beta-D-manno-heptose 1%2C7-bisphosphate 7-phosphatase;protein_id=QDL62010.1	0.141188	0.418269	-0.0132167	0.119636	0.0163958	-0.302342	0.0639753
EIP97_00035	hypothetical protein;protein_id=QDL62011.1	-0.365478	-0.106851	-0.317942	-0.206024	0.166427	-0.0837404	-0.0439289
EIP97_00040	glycine--tRNA ligase subunit beta;protein_id=QDL62012.1	0.468276	0.381706	0.358883	-0.519534	-0.16421	-0.0286539	0.2244
EIP97_00045	glycine--tRNA ligase subunit alpha;protein_id=QDL62013.1	0.715943	0.581453	0.570172	-0.443983	-0.176933	-0.116581	0.219112
EIP97_00050	DNA-3-methyladenine glycosylase I;protein_id=QDL62014.1	0.172658	0.119352	0.0766066	-0.194905	0.00174069	-0.342349	0.118626
EIP97_00055	lysophospholipid acyltransferase;protein_id=QDL62015.1	0.207009	0.159374	0.146819	-0.117151	0.122793	-0.0655152	0.208095
EIP97_00060	PilZ domain-containing protein;protein_id=QDL62016.1	0.193154	0.270827	0.0181111	0.314059	-0.0685396	-0.135391	0.0155693
EIP97_00065	7-cyano-7-deazaguanine/7-aminomethyl-7-deazaguanine transporter;protein_id=QDL62017.1	0.241029	0.324942	0.236062	-0.0465557	0.0798721	0.14837	-0.0924446
EIP97_00070	hypothetical protein;protein_id=QDL62018.1	0.170867	-0.0723523	-0.114877	-0.14018	-0.308742	-0.796822	-0.0720487
EIP97_00075	tetratricopeptide repeat protein;protein_id=QDL62019.1	-0.0168413	0.0394521	0.0468639	0.139956	0.0554281	0.290743	0.0577029
EIP97_00080	Trk system potassium transporter TrkA;protein_id=QDL62020.1	0.157821	0.121529	0.00728113	-0.3135	-0.141863	-0.063387	0.0437624
EIP97_00085	16S rRNA (cytosine(967)-C(5))-methyltransferase RsmB;protein_id=QDL62021.1	0.1892	0.186799	0.0112146	-0.156975	-0.094411	-0.106552	0.121516
EIP97_00090	methionyl-tRNA formyltransferase;protein_id=QDL62022.1	0.158894	0.254391	-0.0726612	-0.189646	-0.110117	-0.0993797	0.135441
EIP97_00095	peptide deformylase;protein_id=QDL62023.1	-0.0316556	0.0730676	-0.356706	0.0781385	-0.175599	-0.434507	-0.23703
EIP97_00100	LysM peptidoglycan-binding domain-containing protein;protein_id=QDL62024.1	0.550368	0.309277	0.625675	-0.0612426	-0.0856012	0.366106	0.275482
EIP97_00105	DNA-protecting protein DprA;protein_id=QDL62025.1	0.267736	0.154958	0.303762	0.112834	0.180661	0.202934	0.0992774
EIP97_00110	threonylcarbamoyl-AMP synthase;protein_id=QDL62026.1	0.0463689	0.00823085	0.0549014	-0.0732107	-0.0351841	-0.0490031	-0.0598601
EIP97_00115	NADPH:quinone reductase;protein_id=QDL62027.1	0.101026	-0.145221	-0.01733	-0.250336	-0.285446	-0.0490923	-0.036062
EIP97_00120	oxygen-dependent coproporphyrinogen oxidase;protein_id=QDL62028.1	0.0570715	-0.147025	0.175074	0.59883	0.5631	0.524963	0.823982
EIP97_00125	shikimate dehydrogenase;protein_id=QDL62029.1	0.071454	-0.0988676	0.203545	0.469023	0.520594	0.349094	0.625815
EIP97_00130	phospholipase;protein_id=QDL62030.1	0.393847	0.145005	0.25164	0.109604	-0.0908441	0.116642	0.191556
EIP97_00135	peptidylprolyl isomerase;protein_id=QDL62031.1	0.273537	0.190806	0.411272	0.0628971	0.114476	0.279388	0.206839
EIP97_00140	hypothetical protein;protein_id=QDL62032.1	0.275431	-0.147116	0.268888	0.00960507	-0.0412741	0.159447	0.131407
EIP97_00145	SulP family inorganic anion transporter;protein_id=QDL62033.1	0.255519	-0.0134582	0.497188	0.240917	0.321389	0.385419	0.251712
EIP97_00150	choline ABC transporter substrate-binding protein;protein_id=QDL62034.1	-0.04313	-0.118641	0.0923583	-0.208362	-0.177038	-0.0798296	-0.0340274
EIP97_00155	choline-sulfatase;protein_id=QDL62035.1	-0.154532	0.0579391	-0.0105704	-0.155165	-0.0796606	0.000689895	-0.217965
EIP97_00160	LysR family transcriptional regulator;protein_id=QDL62036.1	0.00414221	-0.116263	-0.101112	-0.149526	-0.229953	-0.268925	-0.119731
EIP97_00165	DOPA 4%2C5-dioxygenase;protein_id=QDL62037.1	-0.0422877	-0.142929	-0.198346	-0.212655	-0.165963	-0.134873	-0.0569557
EIP97_00170	Hpt domain-containing protein;protein_id=QDL62038.1	-0.0844501	-0.198109	-0.217798	-0.42572	-0.207722	-0.285616	-0.126408
EIP97_00175	DNA-binding response regulator;protein_id=QDL62039.1	-0.247786	-0.298481	-0.224344	-0.525207	-0.234509	-0.138167	-0.0792443
EIP97_00180	tryptophan synthase subunit alpha;protein_id=QDL62040.1	-0.200022	-0.350535	-0.322355	-0.39802	-0.42663	-0.13555	-0.203993
EIP97_00185	tryptophan synthase subunit beta;protein_id=QDL62041.1	-0.243823	-0.296387	-0.285999	-0.389341	-0.512323	-0.121526	-0.253648
EIP97_00190	LysR family transcriptional regulator;protein_id=QDL62042.1	0.065625	0.0560377	0.0330228	-0.262727	-0.301939	-0.177736	-0.0536476
EIP97_00195	dodecin flavoprotein;protein_id=QDL62043.1	0.219961	-0.0947945	-0.236812	-0.0993843	0.113498	0.209502	0.0592815
EIP97_00200	DUF1161 domain-containing protein;protein_id=QDL67870.1	0.228782	0.00840558	0.263745	0.370363	0.405584	0.511779	0.14744
EIP97_00205	ShlB/FhaC/HecB family hemolysin secretion/activation protein;protein_id=QDL62044.1	0.183092	0.35329	0.289817	-0.0741056	0.0816488	0.230366	0.251133
EIP97_00210	filamentous hemagglutinin N-terminal domain-containing protein;protein_id=QDL62045.1	-0.000943473	0.208742	0.0878822	-0.365314	-0.0346633	0.0994492	0.20167
EIP97_00215	hypothetical protein;protein_id=QDL62046.1	-0.2001	-0.158033	-0.379458	0.521145	0.275026	-0.0624192	-0.031484
EIP97_00220	hypothetical protein;protein_id=QDL62047.1	-0.178682	-0.121089	-0.59346	0.467868	0.165203	0.150447	0.147889
EIP97_00225	hypothetical protein;protein_id=QDL62048.1	0.00717856	0.0155737	0.377554	0.0146825	0.0589668	0.147611	-0.0252536
EIP97_00230	hypothetical protein;protein_id=QDL62049.1	0.118529	0.0704301	0.154418	0.240887	0.0187647	0.136711	0.0968048
EIP97_00235	DUF4010 domain-containing protein;protein_id=QDL62050.1	-0.244337	-0.224674	-0.319266	-0.0737164	-0.0980136	-0.0695619	-0.0178597
EIP97_00240	ADP-ribosyltransferase;protein_id=QDL62051.1	0.00289331	0.386339	0.125463	0.0540745	0.368483	0.212735	0.214101
EIP97_00245	curli production assembly protein CsgG;protein_id=QDL62052.1	0.954527	0.885665	1.31958	-0.228205	0.176041	0.242184	0.54686
EIP97_00250	DUF4810 domain-containing protein;protein_id=QDL62053.1	0.939367	0.873254	1.29522	-0.329638	0.342353	0.316159	0.560857
EIP97_00255	hypothetical protein;protein_id=QDL62054.1	0.488887	0.657341	0.875479	-0.370662	0.238026	0.110852	0.345462
EIP97_00260	XRE family transcriptional regulator;protein_id=QDL62055.1	0.532287	0.438862	0.646084	-0.173875	0.185115	0.0591409	0.187549
EIP97_00265	hypothetical protein;protein_id=QDL62056.1	0.395973	0.0244321	0.472823	-0.00963645	0.140132	0.267386	0.264946
EIP97_00270	hypothetical protein;protein_id=QDL62057.1	-1.053	-1.07415	-0.579458	0.675694	0.0751994	0.184156	-0.532173
EIP97_00275	asparagine synthase (glutamine-hydrolyzing);protein_id=QDL62058.1	-2.8636	-2.6951	-1.96971	-0.268803	-0.977748	-0.647305	-1.72646
EIP97_00280	cupin domain-containing protein;protein_id=QDL62059.1	-0.767621	-0.802852	-0.387812	0.810085	-0.0456247	-0.144847	-0.536542
EIP97_00285	RNA 2'-phosphotransferase;protein_id=QDL62060.1	-0.0116267	-0.335742	-0.277741	-0.422685	-0.508125	-0.237759	-0.079639
EIP97_00290	DUF1993 family protein;protein_id=QDL62061.1	0.198892	-0.210909	-0.100334	-0.283775	-0.365351	-0.22071	-0.16441
EIP97_00295	LysR family transcriptional regulator;protein_id=QDL62062.1	-0.0960775	-0.0778894	-0.0408628	-0.356594	-0.110428	-0.0975291	-0.126196
EIP97_00300	MBL fold metallo-hydrolase;protein_id=QDL62063.1	-0.558571	-0.446702	-0.369614	-0.0463764	-0.392794	-0.11111	-0.298651
EIP97_00305	DsbA family protein;protein_id=QDL62064.1	-0.151172	-0.174794	-0.024225	0.124281	-0.209351	0.132458	-0.0261223
EIP97_00310	OsmC family peroxiredoxin;protein_id=QDL62065.1	-0.0204553	-0.564846	-0.354633	0.451179	-0.0223841	0.0485305	0.0357282
EIP97_00315	DUF1161 domain-containing protein;protein_id=QDL62066.1	-0.0279845	-0.305581	-0.362579	0.160962	0.147415	0.149445	0.124254
EIP97_00320	hypothetical protein;protein_id=QDL62067.1	-0.223169	-0.068565	-0.280977	0.181324	-0.0759834	-0.1206	-0.0232308
EIP97_00325	hypothetical protein;protein_id=QDL62068.1	0.0836114	0.0875897	0.0303696	-0.0381735	0.116769	0.127764	0.141533
EIP97_00330	aminopeptidase;protein_id=QDL67871.1	-0.0875551	-0.117842	-0.084438	0.0202403	-0.223893	-0.158474	-0.128142
EIP97_00335	hypothetical protein;pseudo=true	-0.0441398	-0.18482	0.00162881	-0.236912	-0.25792	-0.121857	-0.126062
EIP97_00340	HAD family hydrolase;protein_id=QDL62069.1	0.0417181	-0.0852127	0.044182	-0.235611	-0.211467	-0.0531772	0.0143291
EIP97_00345	gamma carbonic anhydrase family protein;protein_id=QDL62070.1	0.0973924	0.00231641	0.00472091	-0.100521	-0.362996	-0.0655406	-0.10269
EIP97_00350	oligopeptidase A;protein_id=QDL62071.1	-0.110388	-0.273539	-0.308993	-0.261633	-0.443406	-0.298345	-0.150173
EIP97_00355	YheV family putative metal-binding protein;protein_id=QDL62072.1	0.18117	-0.21619	-0.0596636	-0.173443	-0.180328	-0.0803485	0.123792
EIP97_00360	PA0069 family radical SAM protein;protein_id=QDL62073.1	-0.0999778	-0.145274	-0.0966545	0.129902	0.200507	0.0723919	0.0988796
EIP97_00365	type VI secretion-associated lipoprotein TagQ;protein_id=QDL62074.1	-0.0208282	0.0230741	-0.484631	-0.798571	-0.22924	-0.188491	0.1509
EIP97_00370	formylglycine-generating enzyme family protein;protein_id=QDL62075.1	-0.204506	-0.303454	-0.477492	-0.11002	-0.321797	0.00132323	0.00942825
EIP97_00375	ABC transporter permease;protein_id=QDL62076.1	-0.502294	-0.357563	-0.813711	-0.321021	-0.258686	-0.305458	-0.0269332
EIP97_00380	ABC transporter ATP-binding protein;protein_id=QDL62077.1	-0.503028	-0.465554	-0.903908	-0.298629	-0.290495	-0.307733	-0.077391
EIP97_00385	VWA domain-containing protein;protein_id=QDL62078.1	-0.386645	-0.410933	-0.600298	-0.327786	-0.329755	0.0181433	0.0606667
EIP97_00390	serine/threonine-protein phosphatase;protein_id=QDL62079.1	-0.355513	-0.243519	-0.702356	-0.31286	-0.183931	-0.0585166	0.0638989
EIP97_00395	type VI secretion system-associated protein TagF;protein_id=QDL62080.1	-0.51035	-0.39572	-0.775666	-0.312072	-0.271793	-0.375466	-0.106854
EIP97_00400	type VI secretion system membrane subunit TssM;protein_id=QDL62081.1	-0.399177	-0.370004	-0.491913	-0.399707	-0.343612	-0.0473556	-0.0795276
EIP97_00405	DotU family type VI secretion system protein;protein_id=QDL62082.1	-0.439675	-0.251904	-0.417089	-0.457854	-0.500335	-0.204129	-0.242145
EIP97_00410	type VI secretion system baseplate subunit TssK;protein_id=QDL62083.1	-0.288112	-0.123288	-0.258892	-0.422154	-0.379443	-0.176186	-0.134889
EIP97_00415	type VI secretion system lipoprotein TssJ;protein_id=QDL62084.1	-0.0512248	-0.197017	-0.383182	-0.319048	-0.406288	-0.21377	-0.167491
EIP97_00420	type VI secretion system-associated FHA domain protein TagH;protein_id=QDL62085.1	0.0518543	-0.0554442	-0.0754191	0.141265	0.0418012	0.149102	0.0724244
EIP97_00425	type VI secretion system protein TssA;protein_id=QDL62086.1	-0.366103	-0.171797	-0.511837	-0.632071	-0.537315	-0.723535	-0.330134
EIP97_00430	type VI secretion system contractile sheath small subunit;protein_id=QDL62087.1	-0.233136	-0.294935	-0.398788	-0.845003	-0.574677	0.144193	0.095998
EIP97_00435	type VI secretion system contractile sheath large subunit;protein_id=QDL62088.1	-0.157471	-0.276484	-0.360169	-0.773673	-0.384987	-0.0712187	0.0361936
EIP97_00440	type VI secretion system tube protein Hcp;protein_id=QDL62089.1	-0.32924	-0.501503	-0.791491	-0.751918	-0.647347	-0.180021	-0.0790252
EIP97_00445	tetratricopeptide repeat protein;protein_id=QDL62090.1	-0.439949	-0.156857	-0.417386	-0.721481	-0.491737	-0.504464	-0.146115
EIP97_00450	type VI secretion system baseplate subunit TssE;protein_id=QDL62091.1	-0.27331	-0.123532	-0.224377	-0.472664	-0.240912	-0.109177	-0.000317266
EIP97_00455	type VI secretion system baseplate subunit TssF;protein_id=QDL62092.1	-0.424505	-0.326873	-0.573724	-0.587676	-0.471347	-0.059512	0.0750219
EIP97_00460	type VI secretion system baseplate subunit TssG;protein_id=QDL62093.1	-0.540866	-0.318934	-0.634761	-0.587077	-0.462565	0.0428594	0.171772
EIP97_00465	type VI secretion system ATPase TssH;protein_id=QDL62094.1	-0.481594	-0.331094	-0.576135	-0.621112	-0.403182	0.107426	0.148605
EIP97_00470	type VI secretion system tip protein VgrG;protein_id=QDL67872.1	-0.473615	-0.436215	-0.715351	-0.699235	-0.500003	-0.0533306	0.0225514
EIP97_00475	hypothetical protein;protein_id=QDL62095.1	0.022523	-0.258351	-0.275069	-0.413761	-0.315308	0.059086	0.0318542
EIP97_00480	hypothetical protein;protein_id=QDL62096.1	0.14776	-0.180324	-0.131429	-0.041218	-0.13892	0.42305	0.406451
EIP97_00485	hypothetical protein;protein_id=QDL62097.1	-0.123122	-0.166847	-0.378536	-0.577023	-0.778421	0.0334934	-0.092885
EIP97_00490	DUF1795 domain-containing protein;protein_id=QDL62098.1	-0.0482506	-0.0724	-0.0372464	-0.0473654	-0.216858	0.143702	-0.0831753
EIP97_00495	type VI secretion system tip protein VgrG;protein_id=QDL62099.1	-0.132083	0.062865	0.0965421	0.13266	-0.119394	0.119171	-0.0162254
EIP97_00500	hypothetical protein;protein_id=QDL62100.1	0.0320261	-0.115728	-0.192245	-0.0405459	-0.238062	0.210668	-0.0590888
EIP97_00505	DUF2169 domain-containing protein;protein_id=QDL62101.1	-0.24416	-0.119431	-0.36173	-0.336931	-0.0630605	-0.0203235	0.039501
EIP97_00510	hypothetical protein;protein_id=QDL62102.1	-0.195614	-0.163819	-0.343108	-0.303951	-0.210094	-0.090161	0.00110143
EIP97_00515	DUF4150 domain-containing protein;protein_id=QDL62103.1	-0.226317	-0.123528	-0.290497	-0.217987	-0.204995	0.146399	0.0766676
EIP97_00520	hypothetical protein;protein_id=QDL62104.1	-0.327014	-0.178124	-0.409029	-0.531794	-0.288746	-0.0900191	-0.107501
EIP97_00525	TIGR02270 family protein;protein_id=QDL62105.1	-0.275625	-0.218182	-0.409919	-0.510707	-0.320934	-0.324351	-0.193844
EIP97_00530	carbonic anhydrase;protein_id=QDL62106.1	0.132127	0.0033184	-0.166664	-0.291829	-0.220324	0.0231742	-0.0672684
EIP97_00535	SulP family inorganic anion transporter;protein_id=QDL62107.1	-0.028883	0.071759	-0.041077	-0.423747	-0.109482	-0.00560222	0.00549808
EIP97_00540	hypothetical protein;protein_id=QDL62108.1	0.262816	0.270027	0.292063	-0.16289	-0.109437	-0.00615413	0.0298914
EIP97_00545	cytochrome C oxidase subunit II;protein_id=QDL62109.1	0.0679541	0.558627	-0.150481	-0.0759167	-0.286207	-0.588028	-0.553702
EIP97_00550	cytochrome c oxidase subunit II;protein_id=QDL62110.1	-0.208265	0.178601	-0.446433	-0.234219	-0.58153	-0.605506	-0.739356
EIP97_00555	cytochrome c oxidase subunit I;protein_id=QDL62111.1	-0.570417	-0.448627	-0.438557	-0.243114	-0.645258	-0.534692	-0.822393
EIP97_00560	cytochrome c oxidase assembly protein;protein_id=QDL62112.1	-0.342812	-0.124852	-0.076617	0.277298	0.00849439	-0.062933	-0.406507
EIP97_00565	cytochrome c oxidase subunit 3;protein_id=QDL62113.1	-0.0558406	0.0452786	-0.0726426	0.355856	0.313383	0.0892435	0.0907468
EIP97_00570	twin transmembrane helix small protein;protein_id=QDL62114.1	0.026469	0.114204	0.112443	0.677652	0.51377	0.282658	0.325846
EIP97_00575	SURF1 family protein;protein_id=QDL62115.1	-0.445859	-0.135842	-0.235404	0.137571	-0.133947	-0.141468	-0.460703
EIP97_00580	hypothetical protein;protein_id=QDL62116.1	-0.32931	-0.115175	-0.130026	0.329247	-0.0763636	0.0385479	-0.401904
EIP97_00585	heme A synthase;protein_id=QDL62117.1	-0.40173	-0.35043	-0.128309	0.200196	-0.141716	-0.104642	-0.504275
EIP97_00590	protoheme IX farnesyltransferase 1;protein_id=QDL62118.1	-0.317205	-0.261892	-0.191185	0.110977	-0.00692735	-0.111084	-0.233375
EIP97_00595	SCO family protein;protein_id=QDL62119.1	-0.33397	-0.037728	-0.0399815	0.216026	0.312966	0.134077	0.216955
EIP97_00600	GNAT family N-acetyltransferase;protein_id=QDL62120.1	0.151185	0.0995638	0.178609	0.18086	0.161507	0.0963533	0.197473
EIP97_00605	transcriptional regulator;protein_id=QDL62121.1	0.10997	0.08642	0.248151	0.296577	0.20551	0.28496	0.0579244
EIP97_00610	SDR family oxidoreductase;protein_id=QDL62122.1	-0.409146	-0.31268	-0.135742	-0.215135	-0.524323	-0.091941	-0.161699
EIP97_00615	2-hydroxychromene-2-carboxylate isomerase;protein_id=QDL62123.1	0.204387	-0.342391	-0.255078	0.0583372	-0.221392	0.134561	-0.107838
EIP97_00620	C4-dicarboxylate transporter DctA;protein_id=QDL62124.1	0.0522402	-0.257238	-0.284813	-0.196049	-0.377261	0.468543	0.0870781
EIP97_00625	FadR family transcriptional regulator;protein_id=QDL62125.1	-0.317854	-0.443137	-0.310585	-0.130137	-0.276217	-0.151847	-0.238171
EIP97_00630	GntR family transcriptional regulator;protein_id=QDL62126.1	0.0093112	-0.148997	-0.125247	-0.212978	-0.197479	-0.028386	-0.177124
EIP97_00635	hemolysin;protein_id=QDL62127.1	-4.48837	-1.97204	-1.14787	0.24581	-0.334879	-0.332554	-1.31366
EIP97_00640	LysR family transcriptional regulator;protein_id=QDL62128.1	-3.63521	-2.26293	-1.57832	-0.185012	-0.428984	-0.529018	-1.39744
EIP97_00645	type II toxin-antitoxin system RelE/ParE family toxin;protein_id=QDL62129.1	-0.452548	-0.593557	-0.617229	-0.258201	-0.525909	-0.569439	-0.459194
EIP97_00650	ribbon-helix-helix protein%2C CopG family;protein_id=QDL62130.1	-0.427097	-0.330885	-0.396945	-0.0480438	-0.378025	-0.128539	-0.336481
EIP97_00655	hypothetical protein;protein_id=QDL62131.1	0.362564	0.0129271	-0.0151859	-0.353541	-0.156876	-0.25339	-0.054277
EIP97_00660	water stress/hypersensitive response domain-containing protein;protein_id=QDL62132.1	0.445601	0.210155	0.127695	0.141238	-0.0674009	0.1306	0.149936
EIP97_00665	alkylphosphonate utilization protein;protein_id=QDL62133.1	0.1056	0.571356	-0.00791863	-0.0826595	-0.238054	-0.717131	-0.448122
EIP97_00670	GABA permease;protein_id=QDL62134.1	-0.526372	-0.500922	-0.182921	-0.111532	-0.277526	-0.196547	-0.345481
EIP97_00675	CoA-acylating methylmalonate-semialdehyde dehydrogenase;protein_id=QDL62135.1	-0.401678	-0.482503	-0.114433	0.264251	0.0568881	-0.039542	-0.0877299
EIP97_00680	beta-alanine degradation protein BauB;protein_id=QDL62136.1	-0.360904	-0.300878	0.348348	1.08314	0.572721	0.390309	0.308861
EIP97_00685	aspartate aminotransferase family protein;protein_id=QDL62137.1	-0.527754	-0.4183	-0.0272824	0.792764	0.382516	0.158285	0.221414
EIP97_00690	HTH-type transcriptional activator BauR;protein_id=QDL62138.1	-0.0449959	-0.114075	0.0571669	0.12945	-0.100387	-0.0373552	-0.0974823
EIP97_00695	guanine deaminase;protein_id=QDL62139.1	-0.084644	-0.173038	-0.117479	0.11413	-0.0554358	-0.0186308	0.0628955
EIP97_00700	hypothetical protein;protein_id=QDL62140.1	-0.431458	-0.891681	0.249871	-0.910966	-2.12321	-0.992848	-0.61969
EIP97_00705	ABC transporter ATP-binding protein;protein_id=QDL62141.1	-0.253552	-0.0328764	-0.0167656	0.00806664	-0.228136	-0.175779	-0.246787
EIP97_00710	ABC transporter permease;protein_id=QDL62142.1	-0.124985	-0.201426	-0.145309	-0.0451514	-0.0581345	-0.101704	-0.253532
EIP97_00715	ABC transporter permease;protein_id=QDL62143.1	0.0488383	-0.0552776	-0.0701718	0.0804803	-0.116215	0.0131148	-0.0260219
EIP97_00720	alkyl hydroperoxide reductase;protein_id=QDL62144.1	-1.29179	-1.94225	-1.93241	-0.00331184	-2.14493	-2.0041	-1.87787
EIP97_00725	peroxiredoxin;protein_id=QDL62145.1	-1.15539	-1.73185	-1.61433	0.340567	-1.6847	-1.54321	-1.64265
EIP97_00730	alkyl hydroperoxide reductase subunit F;protein_id=QDL62146.1	-1.35584	-1.34591	-1.79012	-0.233491	-1.5134	-1.66502	-1.39449
EIP97_00735	polyphosphate kinase 2;protein_id=QDL67873.1	0.355673	0.311363	-0.213014	-0.462252	0.0675784	-0.0493315	0.221622
EIP97_00740	8-oxoguanine deaminase;protein_id=QDL62147.1	0.133192	-0.0920185	0.000814769	0.0599257	0.262288	0.193791	0.302511
EIP97_00745	nucleoside hydrolase;protein_id=QDL62148.1	0.358408	0.207795	-0.0525279	0.110955	-0.052158	0.0882308	0.101992
EIP97_00750	ion channel protein Tsx;protein_id=QDL62149.1	0.249304	0.129788	0.143297	-0.0191713	0.0288675	0.128118	0.0438339
EIP97_00755	nucleoside 2-deoxyribosyltransferase;protein_id=QDL62150.1	0.30372	0.196611	0.257889	0.272903	0.22214	0.179352	0.195838
EIP97_00760	nucleoside 2-deoxyribosyltransferase;protein_id=QDL62151.1	0.231935	0.212142	0.130649	0.364326	0.331487	0.13212	0.0929535
EIP97_00765	BMP family ABC transporter substrate-binding protein;protein_id=QDL62152.1	0.140071	-0.079118	0.155795	-0.230462	0.00596231	-0.11182	-0.359265
EIP97_00770	2OG-Fe(II) oxygenase;protein_id=QDL62153.1	-0.0555344	-0.109025	-0.125441	-0.00320087	-0.233673	-0.110651	-0.137709
EIP97_00775	adenosine deaminase;protein_id=QDL62154.1	0.28907	0.24292	0.186351	0.15283	0.0434391	0.0193429	0.0378372
EIP97_00780	RNA polymerase sigma factor;protein_id=QDL67874.1	0.314035	0.386874	1.10742	0.230005	1.04625	1.25212	0.676682
EIP97_00785	FecR family protein;protein_id=QDL62155.1	0.399195	0.241045	0.92656	-0.291179	0.865487	1.05849	0.396576
EIP97_00790	TonB-dependent receptor;protein_id=QDL62156.1	-0.146838	-0.0617011	0.15875	-0.242951	-0.0125249	0.0818305	-0.0728251
EIP97_00795	pca operon transcription factor PcaQ;protein_id=QDL62157.1	0.0179873	0.139522	-0.0545559	0.177697	0.0966484	0.0212148	0.0181286
EIP97_00800	protocatechuate 3%2C4-dioxygenase subunit beta;protein_id=QDL62158.1	0.101697	0.045912	0.0186296	-0.0167066	0.0388488	0.177831	-0.0617433
EIP97_00805	protocatechuate 3%2C4-dioxygenase subunit alpha;protein_id=QDL62159.1	0.0231843	0.0593245	-0.11154	0.136772	-0.130025	-0.183348	0.00912213
EIP97_00810	hypothetical protein;protein_id=QDL62160.1	-0.141304	0.043	0.13487	0.0556358	-0.0098894	-0.151029	-0.367044
EIP97_00815	IclR family transcriptional regulator;protein_id=QDL62161.1	-0.123177	-0.121105	0.107215	0.0404869	-0.141508	0.0909495	-0.141703
EIP97_00820	triclosan efflux RND transporter adaptor protein TriA;protein_id=QDL62162.1	0.184394	0.124818	0.20452	-0.0895516	-0.0592538	0.112747	0.0349667
EIP97_00825	triclosan efflux RND transporter adaptor protein TriB;protein_id=QDL62163.1	0.334719	0.162163	0.300973	0.0755616	0.0907154	0.330001	0.26415
EIP97_00830	triclosan efflux RND transporter permease subunit TriC;protein_id=QDL62164.1	0.221337	0.12398	0.204957	0.0979269	0.240845	0.360585	0.21722
EIP97_00835	LysR family transcriptional regulator;protein_id=QDL62165.1	0.128767	0.0139509	-0.141843	0.039399	0.0360464	0.0837169	0.0728946
EIP97_00840	hypothetical protein;protein_id=QDL62166.1	0.0227267	0.14406	-0.0512354	0.0437025	-0.133666	0.158038	0.0611481
EIP97_00845	hypothetical protein;protein_id=QDL62167.1	-0.801929	-0.558881	-1.01683	-0.562399	-1.43831	-1.8714	-1.04995
EIP97_00850	OprD family porin;protein_id=QDL62168.1	0.240088	0.0291686	0.31759	-0.214911	-0.0525392	0.0925922	0.0531183
EIP97_00855	AraC family transcriptional regulator;protein_id=QDL62169.1	0.185173	0.055959	0.23306	0.131344	0.0854415	-0.00219625	0.157617
EIP97_00860	gamma-glutamyltransferase family protein;protein_id=QDL62170.1	-0.654226	-0.0989386	-0.371186	-0.424397	-0.541455	-0.738014	-0.40174
EIP97_00865	hypothetical protein;protein_id=QDL62171.1	0.101617	0.187586	-0.0945566	0.0790187	0.119323	0.115414	-0.119115
EIP97_00870	hypothetical protein;protein_id=QDL62172.1	0.63604	0.582812	0.643951	-0.0475787	0.262912	0.291801	-0.022304
EIP97_00875	purine permease;protein_id=QDL62173.1	0.0359123	-0.0209366	-0.00106919	-0.114496	-0.108673	-0.157662	-0.195043
EIP97_00880	TetR family transcriptional regulator;protein_id=QDL62174.1	0.206546	-0.0734799	-0.217905	-0.403661	-0.380991	-0.264794	-0.0654274
EIP97_00885	YigZ family protein;protein_id=QDL62175.1	0.0106832	-0.358935	-0.245599	-0.239145	-0.442893	0.00114401	0.0111968
EIP97_00890	GGDEF domain-containing protein;protein_id=QDL67875.1	-0.235525	-0.253917	-0.191247	-0.231203	-0.14019	-0.0154951	-0.141618
EIP97_00895	DUF1987 domain-containing protein;protein_id=QDL62176.1	-0.154115	-0.126392	-0.246388	-0.240523	-0.29017	-0.270206	-0.462205
EIP97_00900	hypothetical protein;protein_id=QDL62177.1	0.243842	0.418118	0.314852	-0.146946	-0.0649023	-0.0895812	-0.0884741
EIP97_00905	HAMP domain-containing protein;protein_id=QDL62178.1	-0.110832	0.076172	-0.0633356	-0.0834339	-0.139367	-0.197124	-0.279922
EIP97_00910	chemotaxis response regulator protein-glutamate methylesterase;protein_id=QDL62179.1	-0.0902546	-0.0204145	-0.0466961	0.447771	0.188686	0.0352083	0.0973328
EIP97_00915	chemoreceptor glutamine deamidase CheD;protein_id=QDL62180.1	0.0195125	0.128463	-0.125984	0.49769	0.490977	0.0655038	0.30727
EIP97_00920	chemotaxis protein CheR;protein_id=QDL62181.1	-0.00068611	0.0655098	-0.143516	0.380021	0.371905	0.194103	0.239371
EIP97_00925	methyl-accepting chemotaxis protein;protein_id=QDL62182.1	-0.171868	-0.146843	-0.261113	-0.0786872	0.145726	0.0777107	0.0393851
EIP97_00930	chemotaxis protein CheW;protein_id=QDL62183.1	0.0103619	0.0558817	0.144731	0.424625	0.378443	0.205567	0.285437
EIP97_00935	chemotaxis protein CheA;protein_id=QDL62184.1	0.00279393	0.107577	-0.197525	0.26478	0.289517	0.093691	0.326241
EIP97_00940	response regulator;protein_id=QDL62185.1	0.159563	0.376619	-0.109407	0.610006	0.486753	0.205054	0.403107
EIP97_00945	methyl-accepting chemotaxis protein;protein_id=QDL62186.1	-0.0338134	0.0980706	-0.0522043	0.106138	0.0808645	-0.0630413	0.0849117
EIP97_00950	LysR family transcriptional regulator;protein_id=QDL62187.1	-0.180744	-0.268233	-0.0680527	-0.0875253	-0.19661	-0.0610851	-0.0799297
EIP97_00955	3-oxoacyl-ACP reductase FabG;protein_id=QDL62188.1	0.103379	0.0356391	-0.0958279	-0.434045	-0.287011	-0.110962	0.0319884
EIP97_00960	arylsulfatase;protein_id=QDL62189.1	0.213992	0.0256342	-0.0337927	-0.118684	0.0112445	0.135391	0.124651
EIP97_00965	ABC transporter ATP-binding protein;protein_id=QDL62190.1	-0.14993	-0.0831297	-0.295054	-0.384208	-0.221744	0.0930406	-0.140586
EIP97_00970	ABC transporter permease;protein_id=QDL62191.1	0.0457513	-0.00138349	0.0560905	0.0406837	-0.00942626	0.0682277	0.0696535
EIP97_00975	ABC transporter;protein_id=QDL62192.1	0.0384862	0.0121993	-0.220506	0.0960142	0.146956	0.146541	0.286621
EIP97_00980	OprD family porin;protein_id=QDL62193.1	-0.0363972	-0.0231666	0.0611282	0.0384726	-0.0500693	-0.00986627	0.0294702
EIP97_00985	phosphatase PAP2 family protein;protein_id=QDL62194.1	0.344066	0.279186	0.383154	0.256593	0.30359	0.554138	0.211272
EIP97_00990	LysR family transcriptional regulator;protein_id=QDL62195.1	0.512827	0.252997	0.344925	0.348302	0.285845	0.256986	0.309996
EIP97_00995	hypothetical protein;protein_id=QDL62196.1	-0.0128004	0.52004	0.412985	0.50362	0.235542	0.154882	0.41034
EIP97_01000	TonB-dependent receptor;protein_id=QDL62197.1	0.0645284	-0.0059898	0.181204	0.150814	0.0188623	0.166296	-0.0179507
EIP97_01005	TauD/TfdA family dioxygenase;protein_id=QDL62198.1	-0.357584	-0.197976	-0.407775	-0.312328	-0.291951	-0.0724652	-0.0853938
EIP97_01010	TauD/TfdA family dioxygenase;protein_id=QDL62199.1	0.0366435	0.201323	0.0878378	0.309587	0.0733669	0.291011	0.132103
EIP97_01015	Re/Si-specific NAD(P)(+) transhydrogenase subunit alpha;protein_id=QDL62200.1	0.041845	0.123837	-0.191375	0.0580256	0.163425	0.189118	0.0944836
EIP97_01020	NAD(P) transhydrogenase subunit alpha;protein_id=QDL62201.1	-0.306225	-0.505291	-0.456452	-0.0744526	-0.0116865	0.241864	-0.162276
EIP97_01025	NAD(P)(+) transhydrogenase (Re/Si-specific) subunit beta;protein_id=QDL62202.1	-0.432456	-0.471532	-0.533777	-0.197239	-0.149431	0.0713277	-0.334277
EIP97_01030	protein tonB2;protein_id=QDL62203.1	-0.416702	-0.473725	-1.10845	0.0484385	-0.262303	-0.388407	-0.405577
EIP97_01035	MotA/TolQ/ExbB proton channel family protein;protein_id=QDL62204.1	-0.393624	-0.306622	-0.499528	0.484859	-0.284961	-0.248339	-0.191
EIP97_01040	biopolymer transporter ExbD;protein_id=QDL62205.1	-0.673824	-0.943765	-1.61159	0.684832	-0.882074	-1.01257	-0.540076
EIP97_01045	DUF3079 domain-containing protein;protein_id=QDL62206.1	-0.417703	-0.859608	-1.41529	1.14036	-0.525295	-0.387028	0.0400198
EIP97_01050	alpha/beta hydrolase;protein_id=QDL62207.1	0.87724	0.318236	0.0535697	0.864866	0.871938	0.142172	0.624614
EIP97_01055	malonate decarboxylase subunit alpha;protein_id=QDL62208.1	0.295328	-0.290611	-0.614329	-0.224043	-0.655184	-0.328897	-0.201589
EIP97_01060	triphosphoribosyl-dephospho-CoA synthase;protein_id=QDL62209.1	0.251285	-0.238544	-0.507652	0.323855	-0.353928	0.0147139	0.155183
EIP97_01065	malonate decarboxylase ACP;protein_id=QDL62210.1	0.255042	-0.304947	-0.647962	0.29335	-0.300662	0.107932	0.237407
EIP97_01070	biotin-independent malonate decarboxylase subunit beta;protein_id=QDL62211.1	0.21192	-0.306319	-0.602875	0.042305	-0.399393	0.058121	0.17998
EIP97_01075	biotin-independent malonate decarboxylase subunit gamma;protein_id=QDL62212.1	0.231927	-0.166205	-0.441731	0.222899	-0.211565	0.286472	0.398927
EIP97_01080	malonate decarboxylase holo-ACP synthase;protein_id=QDL62213.1	0.18306	0.0382142	-0.421921	0.0100477	-0.175745	0.198523	0.319977
EIP97_01085	malonate decarboxylase subunit epsilon;protein_id=QDL62214.1	0.077862	-0.107954	-0.456075	-0.0258752	-0.182795	0.020958	0.116304
EIP97_01090	malonate transporter subunit MadL;protein_id=QDL62215.1	0.205739	0.0179953	-0.0802496	0.0534946	-0.0984548	0.18009	0.0826757
EIP97_01095	malonate transporter subunit MadM;protein_id=QDL62216.1	0.094343	0.029049	-0.044409	0.189577	0.193497	0.486301	0.112282
EIP97_01100	LysR family transcriptional regulator;protein_id=QDL62217.1	-0.0175874	0.0489182	0.0401858	-0.0668288	-0.156378	-0.0346498	0.033508
EIP97_01105	LysR family transcriptional regulator;protein_id=QDL62218.1	-0.251318	-0.0791939	-0.0989266	0.0964269	0.0595206	-0.0785092	0.0604398
EIP97_01110	hypothetical protein;protein_id=QDL62219.1	-0.0957489	0.0345322	-0.272485	-0.282718	-0.398919	-0.335076	-0.115687
EIP97_01115	aldehyde dehydrogenase;protein_id=QDL62220.1	0.0144239	-0.224369	0.106667	0.263713	-0.36834	-0.217216	-0.128548
EIP97_01120	APC family permease;protein_id=QDL62221.1	-0.0506415	0.021262	0.310883	0.157675	-0.0450736	0.0375104	-0.0614716
EIP97_01125	aspartate aminotransferase family protein;protein_id=QDL62222.1	-0.0308268	-0.376558	-0.170327	-0.0722969	-0.12939	-0.139821	-0.261212
EIP97_01130	ABC transporter substrate-binding protein;protein_id=QDL62223.1	0.0451968	-0.205972	-0.0724534	-0.0409787	-0.25159	-0.128715	-0.152249
EIP97_01135	dihydrodipicolinate synthase family protein;protein_id=QDL62224.1	-0.552445	-0.464025	-0.293123	-0.503317	-0.539691	-0.588904	-0.60504
EIP97_01140	aldolase;protein_id=QDL62225.1	-0.352632	-0.256068	-0.0637168	-0.140883	-0.123158	-0.161946	-0.296639
EIP97_01145	helix-turn-helix domain-containing protein;protein_id=QDL62226.1	-0.0160402	-0.147713	-0.000118155	0.0792481	-0.151696	0.0189382	0.00996979
EIP97_01150	CoA transferase subunit A;protein_id=QDL62227.1	-0.0256497	-0.288134	-0.0220718	0.0936177	-0.256853	0.128335	-0.209179
EIP97_01155	CoA-transferase subunit beta;protein_id=QDL62228.1	-0.141115	-0.0562114	-0.130159	-0.211095	-0.3166	-0.122659	-0.240193
EIP97_01160	3-oxoadipyl-CoA thiolase;protein_id=QDL62229.1	-0.228182	-0.295088	-0.135173	-0.283985	-0.295146	-0.0790006	-0.312078
EIP97_01165	MFS transporter;protein_id=QDL62230.1	-0.253167	-0.294059	-0.287022	-0.435278	-0.295663	-0.162357	-0.137978
EIP97_01170	3-carboxy-cis%2Ccis-muconate cycloisomerase;protein_id=QDL62231.1	-0.211751	-0.23631	-0.266797	-0.251804	-0.317755	-0.223267	-0.121434
EIP97_01175	3-oxoadipate enol-lactonase;protein_id=QDL62232.1	-0.020844	-0.392146	-0.408564	-0.338988	-0.365859	-0.206109	-0.0288563
EIP97_01180	4-carboxymuconolactone decarboxylase;protein_id=QDL62233.1	0.220905	-0.23529	-0.0326996	0.244149	-0.12175	0.23927	0.125599
EIP97_01185	LysR family transcriptional regulator;protein_id=QDL62234.1	-0.214945	-0.325494	-0.110846	-0.0590313	-0.192691	-0.15249	-0.210412
EIP97_01190	nucleoside-binding protein;protein_id=QDL62235.1	0.13761	0.112804	-0.0487896	0.249509	-0.0569466	-0.0577547	0.186366
EIP97_01195	MFS transporter;protein_id=QDL62236.1	-0.329522	-0.0749274	-0.13622	-0.273839	-0.143829	-0.0518969	-0.267906
EIP97_01200	IclR family transcriptional regulator;protein_id=QDL62237.1	-1.69522	-0.898075	-0.674684	-0.0217385	-0.631584	-0.413556	-1.12443
EIP97_01205	Gfo/Idh/MocA family oxidoreductase;protein_id=QDL62238.1	0.0192852	0.0608647	0.0676324	0.173642	0.0806062	0.303014	-0.0559211
EIP97_01210	sugar phosphate isomerase/epimerase;protein_id=QDL62239.1	0.0123127	0.104018	0.143858	0.192695	-0.0202205	0.135988	-0.157326
EIP97_01215	DMT family transporter;protein_id=QDL62240.1	0.207575	0.37102	0.217838	-0.015417	0.132122	0.0820993	0.140981
EIP97_01220	OprD family porin;protein_id=QDL62241.1	0.108123	0.213638	0.272922	0.255445	0.208161	0.178452	-0.0182508
EIP97_01225	MFS transporter;protein_id=QDL62242.1	0.044719	0.0764896	0.0667712	0.121277	0.184973	0.271064	0.0432114
EIP97_01230	4-hydroxyphenylpyruvate dioxygenase;protein_id=QDL62243.1	-0.00352965	-0.123523	-0.0362846	-0.0823813	-0.163904	-0.133373	-0.136067
EIP97_01235	TetR/AcrR family transcriptional regulator;protein_id=QDL62244.1	-0.457474	-0.353846	-0.440274	0.00397227	-0.549391	-0.584749	-0.615686
EIP97_01240	shikimate dehydrogenase;protein_id=QDL62245.1	-0.71648	-0.665002	-0.738347	-0.1018	-0.87205	-0.619582	-0.600174
EIP97_01245	type II 3-dehydroquinate dehydratase;protein_id=QDL62246.1	-0.210259	-0.136283	-0.374506	0.0024919	-0.405138	0.0225108	-0.0661662
EIP97_01250	DHA2 family efflux MFS transporter permease subunit;protein_id=QDL62247.1	0.0791497	0.00377163	-0.0703176	-0.266896	-0.293827	-0.206083	0.0876476
EIP97_01255	4-hydroxybenzoate 3-monooxygenase;protein_id=QDL62248.1	-0.574357	-0.467566	-0.410681	-0.29281	-0.70409	-0.63431	-0.592664
EIP97_01260	helix-turn-helix domain-containing protein;protein_id=QDL62249.1	0.283899	-0.0580212	-0.182212	0.0682053	-0.104665	0.132901	0.0583145
EIP97_01265	GNAT family N-acetyltransferase;protein_id=QDL62250.1	-1.05031	-1.29301	-0.986441	0.175884	-1.11585	-1.16711	-1.20081
EIP97_01270	CBS domain-containing protein;protein_id=QDL62251.1	-1.62216	-1.69768	-1.49226	0.0563285	-1.52264	-1.66006	-1.60405
EIP97_01275	suppressor of fused domain protein;protein_id=QDL62252.1	0.039326	0.0516056	0.0697512	-0.154243	-0.258146	-0.0262737	-0.0874756
EIP97_01280	hypothetical protein;protein_id=QDL62253.1	-0.212659	0.0202234	-0.00753292	0.283158	-0.023869	0.121971	-0.140356
EIP97_01285	MarR family transcriptional regulator;protein_id=QDL62254.1	-0.26217	-0.367058	-0.130304	-0.239953	-0.441607	-0.328552	-0.322029
EIP97_01290	UbiD family decarboxylase;protein_id=QDL62255.1	-0.156079	-0.23807	0.01679	-0.181597	-0.403331	0.0131475	-0.10749
EIP97_01295	DUF1275 domain-containing protein;protein_id=QDL67876.1	-0.0215354	-0.0419848	0.116745	-0.227971	-0.211027	-0.0680868	-0.0874021
EIP97_01300	hypothetical protein;protein_id=QDL62256.1	-0.0842586	0.045303	0.0772513	0.323819	0.0418124	-0.0324624	0.00328005
EIP97_01305	DUF4065 domain-containing protein;protein_id=QDL62257.1	-0.0783101	-0.235011	-0.272426	-0.139284	-0.214072	-0.278138	-0.277724
EIP97_01310	hypothetical protein;protein_id=QDL62258.1	-0.0265392	-0.13977	-0.0700423	0.112413	0.190975	0.09	0.280517
EIP97_01315a	IS3 family transposase;protein_id=QDL62259.1	0.260143	-0.189749	0.0673933	0.259841	0.198884	0.527699	0.425261
EIP97_01315b	IS3 family transposase;protein_id=QDL62259.1	-0.0182676	-0.241107	-0.0982486	-0.043169	-0.0161733	0.190445	0.0650353
EIP97_01320	DUF2875 domain-containing protein;protein_id=QDL67877.1	-0.0874668	-0.156716	-0.0984539	-0.015856	-0.0615563	0.0880123	0.0164425
EIP97_01325	DUF3274 domain-containing protein;protein_id=QDL62260.1	-0.0477088	-0.126658	-0.179111	-0.143124	-0.0122302	0.204673	0.190734
EIP97_01330	hypothetical protein;protein_id=QDL62261.1	-0.168077	-0.215104	-0.268313	-0.147716	-0.112653	0.169613	0.253571
EIP97_01335	type VI secretion system tip protein VgrG;protein_id=QDL62262.1	-0.131478	-0.217367	-0.155643	-0.159136	-0.0312864	0.097014	0.124789
EIP97_01340	Hcp family type VI secretion system effector;protein_id=QDL62263.1	-0.878724	-1.23313	-0.389091	0.20453	0.393556	-0.366939	-0.150053
EIP97_01345	AbrB/MazE/SpoVT family DNA-binding domain-containing protein;protein_id=QDL62264.1	0.153401	-0.0791685	-0.023901	0.293632	0.138154	-0.174833	0.020902
EIP97_01350	DUF3375 domain-containing protein;protein_id=QDL62265.1	0.00978777	-0.108739	-0.182212	-0.250356	-0.326577	0.034894	0.0509596
EIP97_01355	DUF4194 domain-containing protein;protein_id=QDL67878.1	0.135394	-0.114016	-0.122263	-0.0924914	-0.239479	0.26653	0.189777
EIP97_01360	hypothetical protein;protein_id=QDL62266.1	-0.035672	-0.245958	-0.240083	-0.268883	-0.216014	-0.0328538	0.038279
EIP97_01365	hypothetical protein;protein_id=QDL67879.1	-0.0769392	-0.218111	-0.188431	-0.189758	-0.0530914	-0.0544272	0.0136036
EIP97_01370a	IS3 family transposase;protein_id=QDL62267.1	-0.0527151	0.000715089	0.0566424	-0.0505466	-0.111908	0.0431462	-0.0868324
EIP97_01370b	IS3 family transposase;protein_id=QDL62267.1	-0.0465098	-0.10404	0.0672702	-0.100615	-0.0746479	0.061107	-0.0501438
EIP97_01375	hypothetical protein;pseudo=true	0.0898715	-0.0299031	0.0681569	0.143254	0.105644	0.0743348	0.0158184
EIP97_01380	lipopolysaccharide heptosyltransferase family protein;protein_id=QDL62268.1	0.160916	0.017616	0.0565567	0.185315	0.154535	0.135699	0.157705
EIP97_01385	hypothetical protein;protein_id=QDL67880.1	0.0160152	-0.215106	-0.219367	-0.310079	-0.223489	-0.0720465	-0.0535621
EIP97_01390	hypothetical protein;protein_id=QDL67881.1	0.00806727	-0.181078	-0.0789608	-0.243337	-0.165109	-0.0399654	0.0562141
EIP97_01395	histidinol-phosphatase HisJ family protein;protein_id=QDL62269.1	0.175661	-0.0524252	-0.133257	-0.339836	-0.33123	-0.0801762	0.11367
EIP97_01400	radical SAM protein;protein_id=QDL62270.1	-0.0113635	-0.0795478	-0.211475	-0.226429	-0.093263	-0.160525	0.0313009
EIP97_01405	hypothetical protein;protein_id=QDL62271.1	0.0453785	-0.237057	-0.163694	-0.287912	-0.293195	-0.0764136	-0.041891
EIP97_01410	hypothetical protein;protein_id=QDL62272.1	0.0263996	-0.22017	-0.322855	-0.45323	-0.488802	-0.149602	-0.1369
EIP97_01415	hypothetical protein;protein_id=QDL62273.1	-0.0174665	-0.245974	-0.186458	-0.179464	-0.234327	0.148192	0.114559
EIP97_01420	XRE family transcriptional regulator;protein_id=QDL62274.1	0.0165181	-0.028213	-0.277567	0.0425855	-0.105357	-0.0916324	0.023296
EIP97_01425	hypothetical protein;protein_id=QDL62275.1	-0.0382613	-0.0911195	0.00643446	0.0621566	-0.0709297	0.15111	0.0899512
EIP97_01430	DUF3596 domain-containing protein;protein_id=QDL62276.1	0.238329	0.143021	-0.0144794	-0.0684033	-0.143922	0.0386332	0.0653329
EIP97_01435	hypothetical protein;protein_id=QDL62277.1	0.499926	0.896825	0.195252	0.458566	0.274298	0.514873	0.522767
EIP97_01440	XRE family transcriptional regulator;protein_id=QDL67882.1	0.0551757	-0.0254491	0.424491	0.427593	0.264832	0.639834	0.354445
EIP97_01450	hypothetical protein;protein_id=QDL67883.1	-0.291303	-0.182934	-0.240561	-0.183706	-0.187221	-0.511668	-0.011245
EIP97_01455	NAD-dependent succinate-semialdehyde dehydrogenase;protein_id=QDL62278.1	-0.169542	-0.319504	-0.148169	-0.380665	-0.408735	-0.276253	-0.260752
EIP97_01460	hypothetical protein;protein_id=QDL62279.1	-0.214149	-0.376748	-0.112105	-0.477526	-0.375628	-0.184208	-0.157875
EIP97_01465	5-aminovalerate aminotransferase DavT;protein_id=QDL62280.1	-0.251299	-0.362971	-0.136637	-0.424596	-0.366268	-0.153087	-0.189515
EIP97_01470	response regulator;protein_id=QDL62281.1	0.0804899	-0.0277125	0.0435364	-0.0200036	0.0503297	0.00727039	0.106797
EIP97_01475	response regulator;protein_id=QDL62282.1	-0.217553	-0.17444	-0.277354	-0.269698	-0.222898	-0.159669	-0.12354
EIP97_01480	PLP-dependent aminotransferase family protein;protein_id=QDL62283.1	-0.0195402	-0.150263	-0.181829	-0.139849	-0.0924314	0.0545541	0.0336744
EIP97_01485	carboxymuconolactone decarboxylase family protein;protein_id=QDL62284.1	-0.808179	-0.955738	-0.929753	0.0715036	-0.419984	-0.344835	-0.741186
EIP97_01490	cupin domain-containing protein;protein_id=QDL62285.1	-1.01675	-1.19301	-1.0283	-0.250084	-0.488251	-0.353797	-0.769124
EIP97_01495	antibiotic biosynthesis monooxygenase;protein_id=QDL62286.1	-1.27378	-1.26189	-0.962054	-0.159207	-0.446465	-0.321412	-0.89146
EIP97_01500	LysR family transcriptional regulator;protein_id=QDL62287.1	-1.36189	-1.22791	-0.944993	-0.00666778	-0.399374	-0.28933	-0.883412
EIP97_01505	MFS transporter;protein_id=QDL62288.1	-0.305447	-0.231388	-0.143572	0.135118	-0.0204491	0.142011	-0.268415
EIP97_01510	hypothetical protein;protein_id=QDL62289.1	-0.0981522	-0.181361	-0.098099	0.270827	-0.032098	0.0735372	0.120982
EIP97_01515	Crp/Fnr family transcriptional regulator;protein_id=QDL62290.1	-0.234521	-0.130382	-0.340559	-0.0101606	-0.238938	-0.349715	-0.261423
EIP97_01520	DUF962 domain-containing protein;protein_id=QDL62291.1	-0.800923	-0.498423	-0.763905	-0.185672	-0.338472	-0.261809	-0.628093
EIP97_01525	peptidase;protein_id=QDL62292.1	-0.95776	-0.50233	-0.679788	-0.299693	-0.286764	-0.206159	-0.568474
EIP97_01530	sulfite exporter TauE/SafE family protein;protein_id=QDL62293.1	-0.256504	-0.170607	-0.13242	0.0590437	-0.0649432	-0.163274	-0.0740685
EIP97_01535	transcriptional regulator;protein_id=QDL62294.1	-0.272613	-0.239502	-0.20083	-0.393695	-0.425027	-0.186057	-0.189328
EIP97_01540	sulfate/thiosulfate import ATP-binding protein CysA;protein_id=QDL62295.1	-0.0859435	-0.968713	-0.83576	-1.21796	-0.978763	-0.227146	-0.518011
EIP97_01545	sulfate ABC transporter permease subunit CysW;protein_id=QDL62296.1	-0.105498	-0.766032	-0.675447	-1.222	-0.926361	-0.415627	-0.522606
EIP97_01550	sulfate ABC transporter permease subunit CysT;protein_id=QDL62297.1	0.0244298	-0.606255	-0.261952	-0.765638	-0.83727	-0.353218	-0.481373
EIP97_01555	sulfate ABC transporter substrate-binding protein;protein_id=QDL62298.1	0.94006	-0.215584	-0.336596	-0.52147	-0.426964	0.332311	0.191572
EIP97_01560	DUF2292 domain-containing protein;protein_id=QDL62299.1	1.35745	0.360849	0.226803	0.388212	0.303935	0.329978	0.637981
EIP97_01565	EAL domain-containing protein;protein_id=QDL62300.1	0.208647	0.115718	0.120798	-0.0756315	-0.0507604	0.0419339	0.0811802
EIP97_01570	acyl-CoA desaturase;protein_id=QDL62301.1	0.419903	0.263458	0.275647	-0.176555	0.0881447	-0.0400228	0.176708
EIP97_01575	3-guanidinopropionate transporter;protein_id=QDL62302.1	0.241451	0.0757022	0.246268	0.101484	0.210161	0.333939	0.338288
EIP97_01580	agmatinase;protein_id=QDL62303.1	0.315507	0.189225	0.144247	-0.172907	-0.172996	0.0560528	0.132527
EIP97_01585	LysR family transcriptional regulator;protein_id=QDL62304.1	-0.274147	-0.251324	-0.213105	-0.289498	-0.315519	-0.275137	-0.128577
EIP97_01590	hypothetical protein;protein_id=QDL62305.1	0.257027	0.270631	0.507042	-0.1277	0.0772401	-0.0787178	0.00728934
EIP97_01595	diguanylate cyclase;protein_id=QDL62306.1	0.0585362	0.189423	0.296344	-0.132547	0.0374718	-0.0176205	-0.146857
EIP97_01600	OprD family porin;protein_id=QDL62307.1	0.431317	0.0178766	0.17824	-0.399804	-0.160438	0.116453	0.107539
EIP97_01605	agmatine deiminase;protein_id=QDL62308.1	0.40727	0.197758	0.0623947	-0.344128	-0.0478228	0.000224821	0.196674
EIP97_01610	N-carbamoylputrescine amidase;protein_id=QDL62309.1	0.31991	0.177326	-0.0617721	-0.00614374	0.0137295	0.0300079	0.0141009
EIP97_01615	TetR/AcrR family transcriptional regulator;protein_id=QDL62310.1	0.280653	0.320372	0.204451	0.195745	0.0192763	-0.00943058	0.152576
EIP97_01620	polyamine ABC transporter substrate-binding protein;protein_id=QDL62311.1	0.339514	0.429389	0.123524	-0.245357	0.0345446	-0.0793617	0.0481386
EIP97_01625	glutamine synthetase;protein_id=QDL62312.1	0.192649	0.0340556	0.10485	0.0564515	-0.0668896	-0.0441483	-0.01385
EIP97_01630	gamma-glutamyl-gamma-aminobutyrate hydrolase family protein;protein_id=QDL62313.1	0.0330043	0.100617	-0.0821557	0.280496	-0.0443489	-0.229839	-0.0800093
EIP97_01635	glutamine synthetase;protein_id=QDL62314.1	0.0461065	-0.1128	0.103247	-0.267451	-0.178425	-0.119477	-0.106957
EIP97_01640	aspartate aminotransferase family protein;protein_id=QDL62315.1	-0.0840205	-0.0288511	0.00304492	-0.521862	-0.260042	-0.142784	-0.0975432
EIP97_01645	putrescine-binding periplasmic protein SpuD;protein_id=QDL62316.1	-0.13212	-0.359215	-0.327052	-0.703784	-0.473062	-0.215673	-0.27759
EIP97_01650	spermidine-binding periplasmic protein SpuE;protein_id=QDL62317.1	-0.0485715	-0.0334294	-0.03345	-0.351426	-0.294507	-0.156114	-0.11109
EIP97_01655	polyamine ABC transporter ATP-binding protein;protein_id=QDL62318.1	0.066667	-0.148517	0.117477	-0.244636	-0.226571	0.198577	0.123608
EIP97_01660	ABC transporter permease subunit;protein_id=QDL67884.1	0.0651287	-0.188608	0.129985	-0.119981	-0.0765634	0.185189	0.107052
EIP97_01665	ABC transporter permease subunit;protein_id=QDL62319.1	-0.188556	-0.264627	-0.0423664	-0.340809	-0.167738	0.0378958	-0.118772
EIP97_01670	penicillin acylase family protein;protein_id=QDL62320.1	0.237965	0.0385059	-0.0825546	-0.12713	0.039853	0.16237	0.199294
EIP97_01675	transcriptional regulator;protein_id=QDL62321.1	0.307444	0.280065	-0.284979	-0.123739	0.144184	0.260479	0.365846
EIP97_01680	AraC family transcriptional regulator;protein_id=QDL62322.1	0.368012	0.155086	-0.161127	-0.244636	0.136446	0.225116	0.322619
EIP97_01685	transcriptional regulator;protein_id=QDL62323.1	0.509814	0.106449	-0.202599	0.0188164	0.0597851	0.0672985	0.0806187
EIP97_01690	thiol-disulfide isomerase;protein_id=QDL62324.1	-0.0701559	0.0865639	0.162835	-0.00559015	-0.0210195	-0.128908	-0.102451
EIP97_01695	alpha/beta hydrolase;protein_id=QDL62325.1	0.0559069	-0.109671	-0.0135048	-0.272032	-0.19875	-0.14285	-0.109909
EIP97_01700	hypothetical protein;protein_id=QDL62326.1	-0.0562381	-0.114144	-0.0987908	-0.0614627	-0.1425	-0.163497	-0.171847
EIP97_01705	2OG-Fe(II) oxygenase;protein_id=QDL62327.1	0.0590502	0.29037	0.262097	0.53013	0.333901	-0.0439199	0.165829
EIP97_01710	hypothetical protein;protein_id=QDL62328.1	0.00331366	0.231299	0.228583	0.332364	0.452566	0.169933	0.316867
EIP97_01715	DUF523 domain-containing protein;protein_id=QDL62329.1	0.019006	0.148526	0.245053	0.0992431	-0.0620947	-0.0977521	-0.0779987
EIP97_01720	amino acid ABC transporter permease;protein_id=QDL62330.1	0.208561	0.0530512	0.0911849	-0.00346375	0.102635	0.102196	0.0929206
EIP97_01725	cystine ABC transporter substrate-binding protein;protein_id=QDL62331.1	0.293997	0.137474	-0.055398	-0.0220546	0.343265	0.322412	0.428124
EIP97_01730	DUF4399 domain-containing protein;protein_id=QDL62332.1	-0.359829	-0.579715	-0.543014	0.159215	-0.211636	-0.236833	-0.26607
EIP97_01735	phosphoglycerate dehydrogenase;protein_id=QDL62333.1	0.152822	0.0732289	0.108154	-0.436427	-0.249515	-0.154895	-0.0176472
EIP97_01740	FAD-binding oxidoreductase;protein_id=QDL62334.1	0.405687	0.447592	0.288909	-0.221673	-0.080675	0.118795	0.244773
EIP97_01745	fumarylacetoacetate hydrolase family protein;protein_id=QDL62335.1	0.0516036	-0.100512	-0.219381	-0.173497	-0.277507	-0.198074	-0.237673
EIP97_01750	DNA-binding protein;protein_id=QDL62336.1	0.120173	0.168833	0.216139	-0.121767	0.0465557	0.164622	0.0926353
EIP97_01755	NirD/YgiW/YdeI family stress tolerance protein;protein_id=QDL62337.1	0.641895	0.666945	0.316461	-0.355105	-0.641821	-0.463383	-0.486889
EIP97_01760	histone deacetylase family protein;protein_id=QDL62338.1	0.0153096	0.133511	0.153925	-0.0659797	-0.0718108	-0.00665928	-0.0609302
EIP97_01765	APC family permease;protein_id=QDL62339.1	-0.0970938	0.0408143	0.0406433	-0.170345	-0.189221	0.0639298	-0.151448
EIP97_01770	extracellular solute-binding protein;protein_id=QDL62340.1	-0.102011	-0.0148513	0.0235048	-0.0472278	-0.00688923	-0.182911	-0.250638
EIP97_01775	ABC transporter permease;protein_id=QDL62341.1	0.229848	0.0593391	0.266626	0.296781	0.135055	0.106185	-0.094322
EIP97_01780	ABC transporter permease;protein_id=QDL62342.1	-0.0491684	0.0753913	0.149788	0.200881	0.204869	0.253805	0.0683082
EIP97_01785	ABC transporter ATP-binding protein;protein_id=QDL62343.1	-0.0611686	-0.0329817	-0.0928603	0.101702	0.0927171	0.0333883	0.070276
EIP97_01790	hypothetical protein;protein_id=QDL62344.1	-0.218371	-0.190447	-0.43926	0.39472	-0.0271854	-0.183975	0.0264598
EIP97_01795	DNA-binding protein;protein_id=QDL62345.1	-0.0531981	0.108476	0.0594025	0.281786	0.219446	-0.0281462	0.118003
EIP97_01800	autotransporter domain-containing protein;protein_id=QDL62346.1	0.0714826	0.0835383	0.0819254	-0.139215	0.121713	0.14455	0.109887
EIP97_01805	DUF1508 domain-containing protein;protein_id=QDL62347.1	0.416349	0.0501278	0.0700048	0.546641	-0.0472218	-0.105747	0.00701046
EIP97_01810	ribose-5-phosphate isomerase;protein_id=QDL62348.1	0.540403	0.594397	0.293586	-0.166943	0.0411266	-0.131262	0.0709456
EIP97_01815	threonine ammonia-lyase%2C biosynthetic;protein_id=QDL62349.1	0.29096	0.249989	0.169562	-0.261599	-0.253916	0.0261957	0.149705
EIP97_01820	DUF2269 family protein;protein_id=QDL62350.1	-0.108817	0.10372	-0.104098	0.122505	0.0297635	-0.0636284	-0.0306109
EIP97_01825	SDR family oxidoreductase;protein_id=QDL62351.1	-0.228389	-0.0758489	-0.282501	-0.121091	0.0682001	-0.00304474	0.047498
EIP97_01830	DUF2269 domain-containing protein;protein_id=QDL62352.1	0.0423054	-0.0490041	0.0431694	0.134767	0.100719	0.342174	0.187514
EIP97_01835	MFS transporter;protein_id=QDL62353.1	-0.0420167	0.0405963	-0.144613	-0.0902406	-0.089903	0.0112195	-0.0561612
EIP97_01840	HAD-IB family hydrolase;protein_id=QDL62354.1	0.278971	0.319592	0.286102	0.121566	0.0422685	-0.0240547	0.126397
EIP97_01845	RNA pyrophosphohydrolase;protein_id=QDL62355.1	-0.0324561	0.0376745	0.0501981	0.0444491	0.0115819	-0.0450989	0.117841
EIP97_01850	phosphoenolpyruvate-protein phosphotransferase PtsP;protein_id=QDL62356.1	0.053383	-0.135493	0.00153419	-0.0659547	-0.203349	0.0609945	-0.00923038
EIP97_01855	sensor domain-containing diguanylate cyclase;protein_id=QDL62357.1	-0.0658433	0.0239452	-0.0137016	-0.225391	-0.141481	-0.146245	-0.212993
EIP97_01860	hypothetical protein;protein_id=QDL62358.1	-0.0622501	0.0011858	-0.0776227	-0.117995	-0.0981772	-0.0986088	-0.0932041
EIP97_01865	sulfite exporter TauE/SafE family protein;protein_id=QDL62359.1	0.0444484	0.319948	0.356445	0.145586	0.159191	0.0165857	0.130719
EIP97_01870	prolipoprotein diacylglyceryl transferase;protein_id=QDL62360.1	0.34675	0.153888	0.350289	-0.212995	-0.212564	0.138866	0.0441729
EIP97_01875	thymidylate synthase;protein_id=QDL62361.1	0.238941	0.28199	0.235987	0.158709	0.236827	0.225026	0.173459
EIP97_01880	FkbM family methyltransferase;protein_id=QDL62362.1	0.0454376	-0.0563211	0.00605187	0.0784427	0.0964257	0.139835	0.131329
EIP97_01885	DUF3482 domain-containing protein;protein_id=QDL62363.1	-0.0484689	-0.257828	-0.109588	-0.0252928	-0.0761507	0.0750366	0.0134642
EIP97_01890	DUF2868 domain-containing protein;protein_id=QDL62364.1	-0.191755	-0.172045	-0.0477627	-0.153568	-0.185418	-0.143051	-0.117825
EIP97_01895	hypothetical protein;protein_id=QDL62365.1	0.0133674	-0.133322	-0.149989	-0.165699	-0.0523829	0.018399	-0.113772
EIP97_01900	glycerophosphodiester phosphodiesterase;protein_id=QDL62366.1	-0.0335378	-0.0336035	-0.102639	-0.370511	-0.078389	-0.0365552	-0.0244992
EIP97_01905	hypothetical protein;protein_id=QDL62367.1	0.00937667	0.147268	0.0787213	-0.0412943	-0.115511	0.0599965	-0.080793
EIP97_01910	hypothetical protein;protein_id=QDL62368.1	0.0892448	0.0153586	0.033345	0.102642	-0.106708	-0.159421	-0.0636058
EIP97_01915	dihydrofolate reductase;protein_id=QDL62369.1	0.415479	0.200592	0.0287033	-0.0862717	-0.125465	-0.0345794	0.143939
EIP97_01920	metallophosphoesterase;protein_id=QDL62370.1	0.461597	0.308066	0.0827724	0.106456	0.106525	-0.00652656	0.262286
EIP97_01925	uracil-xanthine permease;protein_id=QDL62371.1	0.442941	0.857536	0.672639	-0.37513	-0.0605259	-0.00294609	0.184333
EIP97_01930	dihydroxy-acid dehydratase;protein_id=QDL62372.1	0.217141	0.139194	0.0194841	-0.146138	-0.0710688	0.112199	0.160998
EIP97_01935	class I SAM-dependent rRNA methyltransferase;protein_id=QDL62373.1	-0.106308	0.0306265	-0.252043	-0.3603	-0.193147	-0.162215	-0.184471
EIP97_01940	type 1 glutamine amidotransferase;protein_id=QDL62374.1	0.1904	-0.259931	-0.578573	-0.0647523	-0.168854	-0.223188	-0.0510064
EIP97_01945	HDOD domain-containing protein;protein_id=QDL67885.1	0.0930391	0.346719	0.0574405	-0.184149	-0.0355775	-0.36596	-0.0938971
EIP97_01950	bifunctional DNA-formamidopyrimidine glycosylase/DNA-(apurinic or apyrimidinic site) lyase;protein_id=QDL62375.1	0.190544	0.215584	0.127197	-0.0977506	-0.197512	-0.0959424	0.0083107
EIP97_01955	acyltransferase;protein_id=QDL62376.1	0.24085	0.0923638	0.328355	-0.0285178	0.048065	0.115894	0.0806304
EIP97_01960	multidrug transporter;protein_id=QDL62377.1	0.348107	0.36132	-0.0700986	0.512363	0.00491508	-0.46687	-0.00890018
EIP97_01965	sel1 repeat family protein;protein_id=QDL62378.1	0.0523629	0.0291052	0.104045	-0.0191661	0.040559	0.187609	0.208194
EIP97_01970	hypothetical protein;protein_id=QDL62379.1	0.139597	0.175812	0.0736051	-0.038087	-0.0324359	0.0909842	0.0781222
EIP97_01975	gamma-glutamyltransferase;protein_id=QDL62380.1	0.0471025	0.195547	0.0449647	-0.141383	-0.110734	-0.155604	-0.0216986
EIP97_01980	YfhL family 4Fe-4S dicluster ferredoxin;protein_id=QDL62381.1	-0.00598266	0.220506	-0.0488218	0.0952766	-0.131513	-0.432318	-0.149737
EIP97_01985	pantetheine-phosphate adenylyltransferase;protein_id=QDL62382.1	0.13441	0.224	0.25517	0.0769702	-0.29012	-0.322913	-0.133088
EIP97_01990	GMC family oxidoreductase;protein_id=QDL62383.1	-0.482023	-0.478076	-0.124162	0.0911189	-0.330235	-0.143679	-0.412312
EIP97_01995	twin-arginine translocation pathway signal protein;protein_id=QDL62384.1	-0.259002	-0.310879	-0.136366	0.155421	-0.0974991	-0.0474663	-0.25896
EIP97_02000	coniferyl aldehyde dehydrogenase;protein_id=QDL62385.1	-0.451929	-0.243625	-0.284201	0.026638	-0.170102	-0.17462	-0.314786
EIP97_02005	TetR/AcrR family transcriptional regulator;protein_id=QDL62386.1	-0.0254111	0.0879348	0.0718144	0.191579	0.158029	0.141138	0.0933152
EIP97_02010	N-acetyltransferase;protein_id=QDL62387.1	0.0275096	-0.123363	0.0515316	0.172421	0.154079	0.369543	0.255814
EIP97_02015	hydrolase;protein_id=QDL62388.1	-0.0555471	-0.00289289	-0.109214	-0.0331205	-0.0635722	-0.151532	0.0400578
EIP97_02020	hypothetical protein;protein_id=QDL62389.1	0.0696272	0.0899854	0.0825538	0.082578	0.257358	0.240312	0.248255
EIP97_02025	16S rRNA (guanine(966)-N(2))-methyltransferase RsmD;protein_id=QDL62390.1	0.136664	0.00702385	0.0122582	-0.15863	0.00779037	-0.0235694	0.126976
EIP97_02030	insulinase family protein;protein_id=QDL62391.1	0.177702	0.0126752	-0.0381695	-0.301133	-0.200553	0.112643	0.0784308
EIP97_02035	insulinase family protein;protein_id=QDL62392.1	0.267799	0.233083	0.0258782	-0.213777	-0.227135	-0.0424254	0.0407631
EIP97_02040	signal recognition particle-docking protein FtsY;protein_id=QDL62393.1	0.0935059	0.286362	0.207902	0.00846914	-0.10669	0.0782612	0.17739
EIP97_02045	cell division ATP-binding protein FtsE;protein_id=QDL62394.1	0.235805	0.186724	0.315289	0.0808818	0.0304898	0.361997	0.298816
EIP97_02050	ABC transporter permease;protein_id=QDL62395.1	-0.0490588	-0.000741867	0.096923	-0.101786	0.0317853	0.173852	0.111011
EIP97_02055	RNA polymerase sigma factor RpoH;protein_id=QDL62396.1	-0.00817626	0.202333	-0.0673273	-0.435662	-0.313276	-0.4291	-0.297761
EIP97_02060	hypothetical protein;protein_id=QDL62397.1	0.144926	0.0622966	0.172893	-0.00578871	0.178076	0.303915	0.262938
EIP97_02065	monofunctional biosynthetic peptidoglycan transglycosylase;protein_id=QDL62398.1	0.0584549	0.182538	0.192504	-0.0423266	0.0382719	0.0909991	0.00561345
EIP97_02070	DUF423 domain-containing protein;protein_id=QDL62399.1	0.294419	-0.0253095	0.377776	0.139889	-0.0369063	-0.0226329	0.0373009
EIP97_02075	sulfur carrier protein ThiS;protein_id=QDL62400.1	0.229357	0.392626	0.403991	0.0765691	-0.112175	0.0233728	0.173625
EIP97_02080	thiazole synthase;protein_id=QDL62401.1	0.484772	0.521941	0.400693	-0.248942	-0.076051	-0.0944095	0.0908203
EIP97_02085	tRNA (guanosine(46)-N7)-methyltransferase TrmB;protein_id=QDL62402.1	0.262918	0.551068	0.545638	-0.316843	-0.165293	-0.180053	0.0443143
EIP97_02090	DUF1329 domain-containing protein;protein_id=QDL62403.1	0.00156829	0.0862379	0.215719	0.138707	0.10552	0.145231	0.00462878
EIP97_02095	hypothetical protein;protein_id=QDL62404.1	0.346842	0.0491903	0.106101	0.806229	0.291737	0.0308444	0.22621
EIP97_02100	DUF3392 domain-containing protein;protein_id=QDL62405.1	0.224741	0.354246	0.013235	0.410347	-0.113293	-0.22251	-0.119028
EIP97_02105	radical SAM family heme chaperone HemW;protein_id=QDL67886.1	0.225763	0.438403	0.0340617	-0.0959994	0.158186	0.0708914	0.102991
EIP97_02110	RdgB/HAM1 family non-canonical purine NTP pyrophosphatase;protein_id=QDL62406.1	0.0832761	0.214556	-0.117608	-0.40495	0.0087002	0.0564128	0.0506994
EIP97_02115	DUF4426 domain-containing protein;protein_id=QDL62407.1	0.1317	0.26924	-0.164647	-0.376015	-0.0368545	-0.00864571	0.0475322
EIP97_02120	methionine biosynthesis protein MetW;protein_id=QDL62408.1	0.156728	0.383232	-0.0252971	-0.0654467	-0.14485	-0.115791	0.0717224
EIP97_02125	homoserine O-acetyltransferase;protein_id=QDL62409.1	0.268805	0.354666	0.39268	-0.0377672	0.0686408	-0.012032	0.10626
EIP97_02130	GTPase;protein_id=QDL62410.1	0.653545	0.317903	0.499298	0.0202919	-0.170287	0.39268	0.166796
EIP97_02135	YggU family protein;protein_id=QDL62411.1	0.356248	0.155738	0.0545804	-0.317345	0.0099864	-0.165703	0.0307205
EIP97_02140	YggT family protein;protein_id=QDL62412.1	0.348786	0.248349	0.0997584	-0.495619	-0.155148	0.0675445	0.127565
EIP97_02145	pyrroline-5-carboxylate reductase;protein_id=QDL62413.1	0.145701	0.177744	-0.0209884	-0.358188	-0.171552	-0.0116533	-0.0253405
EIP97_02150	YggS family pyridoxal phosphate-dependent enzyme;protein_id=QDL62414.1	0.174838	0.193617	-0.162949	-0.135488	0.127219	-0.0975644	0.121068
EIP97_02155	twitching motility protein PilT;protein_id=QDL62415.1	0.112831	0.217642	0.244905	0.219779	0.196347	0.243942	0.247251
EIP97_02160	PilT/PilU family type 4a pilus ATPase;protein_id=QDL62416.1	0.0711458	0.3579	0.194334	0.0911545	0.158117	0.0593931	0.066488
EIP97_02165	CDF family zinc transporter CzcD;protein_id=QDL62417.1	0.0288234	0.189046	0.164982	0.255669	0.315755	0.215452	0.218649
EIP97_02170	TM2 domain-containing protein;protein_id=QDL62418.1	0.47856	-0.0992339	-0.334535	0.187531	-0.364092	-0.239955	-0.1827
EIP97_02175	pyridoxal-phosphate dependent enzyme;protein_id=QDL62419.1	-0.0538314	-0.347526	-0.663047	-0.602341	-0.351758	-0.041509	-0.0772383
EIP97_02180	cystathionine gamma-synthase;protein_id=QDL62420.1	0.0433926	-0.317844	-0.595327	-0.525119	-0.27447	0.0409729	-0.0486457
EIP97_02185	dihydroorotase;protein_id=QDL62421.1	0.270415	0.117061	0.0474824	-0.300411	-0.0374537	0.0935671	0.196864
EIP97_02190	aspartate carbamoyltransferase;protein_id=QDL62422.1	0.30095	0.142801	0.0540292	-0.413432	-0.126773	-0.12953	0.0853963
EIP97_02195	bifunctional pyr operon transcriptional regulator/uracil phosphoribosyltransferase PyrR;protein_id=QDL62423.1	0.296319	0.145903	-0.122517	-0.0464933	-0.0333652	-0.0382091	0.0700047
EIP97_02200	Holliday junction resolvase RuvX;protein_id=QDL62424.1	0.342237	0.122955	0.200308	0.12949	0.152978	0.142967	0.172666
EIP97_02205	YqgE/AlgH family protein;protein_id=QDL62425.1	0.270912	0.166876	0.0353691	0.262965	-0.00981376	-0.0128918	0.128345
EIP97_02210	energy transducer TonB;protein_id=QDL62426.1	0.156153	0.0876657	0.261989	0.0332526	0.0678256	0.0296494	0.0590458
EIP97_02215	glutathione synthetase;protein_id=QDL62427.1	0.371677	0.441344	0.398213	-0.0197527	0.205587	0.0639642	0.071326
EIP97_02220	protein PilG;protein_id=QDL62428.1	0.129787	0.412018	0.118721	0.355758	0.371135	-0.0599015	0.221059
EIP97_02225	two-component system response regulator;protein_id=QDL62429.1	0.358169	0.521963	0.321189	0.348946	0.426004	0.203317	0.376976
EIP97_02230	chemotaxis protein CheW;protein_id=QDL62430.1	0.156483	0.439667	0.17677	0.251636	0.283289	-0.0113853	0.309634
EIP97_02235	chemotaxis protein;protein_id=QDL62431.1	0.36325	0.264365	0.412472	-0.206958	0.0911307	0.207433	0.276845
EIP97_02240	protein-glutamate O-methyltransferase CheR;protein_id=QDL62432.1	0.199566	0.14402	0.345011	0.18259	0.405435	0.480578	0.34295
EIP97_02245	response regulator;protein_id=QDL62433.1	0.177691	0.128096	0.213125	-0.00245297	0.373053	0.276428	0.311148
EIP97_02250	chemotaxis protein CheB;protein_id=QDL62434.1	0.21871	0.212842	0.115701	0.0425748	0.5149	0.224508	0.426114
EIP97_02255	chemotaxis protein CheW;protein_id=QDL62435.1	0.455628	0.19112	0.252495	0.291879	0.699177	0.49122	0.599518
EIP97_02260	AraC family transcriptional regulator;protein_id=QDL62436.1	0.366009	0.170269	0.138573	0.18738	0.523444	0.302431	0.457936
EIP97_02265	chemotactic transduction protein ChpE;protein_id=QDL62437.1	0.0258842	-0.00328669	0.0199125	-0.0902747	-0.0935637	0.0975627	0.14689
EIP97_02270	hypothetical protein;protein_id=QDL62438.1	0.22352	-0.0838941	-0.0308641	-0.0586789	-0.204139	-0.0342851	0.105789
EIP97_02275	16S rRNA (uracil(1498)-N(3))-methyltransferase;protein_id=QDL62439.1	0.0415367	0.303265	0.139896	-0.123787	-0.0625586	-0.143288	-0.166649
EIP97_02280	adenosylmethionine--8-amino-7-oxononanoate transaminase;protein_id=QDL62440.1	0.0739489	-0.0292899	0.0510214	-0.239402	-0.362252	-0.0660694	-0.0541631
EIP97_02285	monoamine oxidase;protein_id=QDL62441.1	-0.043476	0.292748	0.00277701	-0.196888	-0.133305	-0.18326	-0.0184288
EIP97_02290	flavin monoamine oxidase family protein;protein_id=QDL62442.1	0.258945	0.0929535	0.243827	-0.159973	-0.347864	-0.000198283	-0.0410282
EIP97_02295	cytochrome b;protein_id=QDL62443.1	0.150943	0.231485	-0.106263	0.0236143	0.131822	-0.12674	0.152619
EIP97_02300	YceI family protein;protein_id=QDL62444.1	0.478104	-0.189661	-0.115042	-0.162428	-0.262125	-0.0372575	-0.0151957
EIP97_02305	MarR family transcriptional repressor MexR;protein_id=QDL62445.1	0.0512425	0.0216885	0.293853	0.209068	0.142447	-0.012521	0.0300283
EIP97_02310	MexA family multidrug efflux RND transporter periplasmic adaptor subunit;protein_id=QDL62446.1	0.257919	-0.130797	-0.183548	-0.511282	-0.465005	-0.304703	-0.36034
EIP97_02315	multidrug efflux RND transporter permease subunit MexB;protein_id=QDL62447.1	0.137064	-0.11663	-0.178743	-0.590808	-0.278024	-0.167802	-0.267754
EIP97_02320	multidrug efflux RND transporter outer membrane channel subunit OprM;protein_id=QDL62448.1	0.0864102	0.104802	-0.337703	-0.431522	-0.191178	-0.114617	-0.257123
EIP97_02325	DEAD/DEAH box helicase;protein_id=QDL62449.1	-0.0192595	0.194365	-0.0212564	-0.249115	-0.282323	-0.249711	-0.193566
EIP97_02330	hypothetical protein;protein_id=QDL62450.1	-0.156139	-0.111015	-0.384688	0.123731	-0.282561	-0.4627	-0.335029
EIP97_02335	methylenetetrahydrofolate reductase [NAD(P)H];protein_id=QDL62451.1	-0.662615	-0.599637	-0.842538	-0.412725	-0.889756	-0.768734	-0.963942
EIP97_02340	bifunctional (p)ppGpp synthetase/guanosine-3'%2C5'-bis(diphosphate) 3'-pyrophosphohydrolase;protein_id=QDL62452.1	-0.875067	-0.82545	-1.09442	-0.761984	-1.12811	-0.923099	-1.13703
EIP97_02345	adenosylhomocysteinase;protein_id=QDL62453.1	-0.879973	-0.867175	-0.98541	-0.739018	-1.27015	-0.970049	-1.13835
EIP97_02350	DUF2946 domain-containing protein;protein_id=QDL62454.1	-0.606054	-0.334128	-0.310683	-0.177457	-0.550642	-0.722266	-0.637338
EIP97_02355	TonB-dependent receptor;protein_id=QDL62455.1	-0.280732	-0.0302586	-0.0437248	-0.252509	-0.248669	-0.186849	-0.276754
EIP97_02360	PepSY domain-containing protein;protein_id=QDL62456.1	0.0995558	0.231982	0.149316	-0.299304	-0.196828	-0.0297684	-0.0127495
EIP97_02365	TetR family transcriptional regulator;protein_id=QDL62457.1	-0.631455	-0.560524	-0.448416	0.618807	0.28924	0.048401	-0.0804068
EIP97_02370	cytosine deaminase;protein_id=QDL62458.1	-0.150001	-0.133845	-0.0314794	0.336932	0.233883	0.313789	0.137713
EIP97_02375	cytosine permease;protein_id=QDL62459.1	0.114474	0.21543	0.263174	-0.192494	-0.172798	0.0980163	0.104559
EIP97_02380	oxidoreductase;protein_id=QDL62460.1	-0.209032	0.317134	0.0593439	-0.272404	-0.641861	-0.510199	-0.503344
EIP97_02385	NAD-dependent dihydropyrimidine dehydrogenase subunit PreA;protein_id=QDL62461.1	-0.583433	0.357102	-0.395729	-0.473803	-0.92936	-0.316301	-0.777854
EIP97_02390	NAD(P)-dependent oxidoreductase;protein_id=QDL62462.1	-0.469198	0.20874	-0.245148	-0.149354	-0.574311	-0.233166	-0.553338
EIP97_02395	D-hydantoinase/dihydropyrimidinase;protein_id=QDL62463.1	-0.682269	-0.149284	-0.844961	-0.443942	-0.857162	-0.894786	-0.99126
EIP97_02400	dihydropyrimidinase;protein_id=QDL62464.1	-0.674149	-0.152546	-1.00412	-0.477785	-1.25239	-1.36274	-1.36809
EIP97_02410	hypothetical protein;protein_id=QDL62465.1	-0.63063	-0.0650071	-0.24172	-0.104793	-0.522368	-0.337752	-0.484523
EIP97_02415	transporter;protein_id=QDL62466.1	-0.031476	0.632296	0.0904144	-0.138506	-0.239616	0.0860096	-0.110374
EIP97_02420	Zn-dependent hydrolase;protein_id=QDL62467.1	-0.906204	-1.05034	-0.994559	0.0349894	-0.729546	0.0225566	-0.524649
EIP97_02425	CoA transferase;protein_id=QDL62468.1	-1.74072	-2.04843	-2.01927	-0.46843	-1.29779	-0.34106	-1.03773
EIP97_02430	acyl-CoA dehydrogenase;protein_id=QDL62469.1	-0.270684	-0.501445	-0.227829	0.0222475	-0.72387	-0.271854	-0.390071
EIP97_02435	transcriptional regulator GcvA;protein_id=QDL62470.1	-0.216878	-0.71136	-0.75684	0.145191	-0.642284	-0.429057	-0.465138
EIP97_02440	acyl-CoA thioesterase;protein_id=QDL67887.1	-0.300613	-0.307419	-0.460764	-0.0458496	-0.347255	-0.305529	-0.34844
EIP97_02445	inorganic phosphate transporter;protein_id=QDL62471.1	-0.127034	0.569322	-0.0612226	0.739666	0.386807	0.384334	0.226741
EIP97_02450	nodulation protein NfeD;protein_id=QDL62472.1	0.03418	0.113349	-0.314771	0.15241	0.434021	0.458676	0.309361
EIP97_02455	slipin family protein;protein_id=QDL62473.1	0.0489731	0.0900179	0.02849	0.233771	0.266569	0.126814	0.172798
EIP97_02460	transporter substrate-binding domain-containing protein;protein_id=QDL62474.1	0.116841	0.143717	0.199172	0.178798	0.073804	0.135965	0.151158
EIP97_02465	TIGR01666 family membrane protein;protein_id=QDL62475.1	0.29844	0.277505	-0.210427	-0.10267	-0.126609	-0.151708	-0.0276735
EIP97_02470	ATP-dependent RNA helicase DbpA;protein_id=QDL62476.1	0.291866	-0.240763	-0.234788	0.504724	-0.387305	-0.663608	-0.355128
EIP97_02475	cold-shock protein;protein_id=QDL62477.1	0.259855	0.178419	0.204237	-0.121084	0.112816	-0.0177905	0.0472706
EIP97_02480	ATP-dependent zinc protease;protein_id=QDL62478.1	0.238919	0.233225	0.116743	-0.0439675	0.0381408	0.0720334	0.134772
EIP97_02485	DHA2 family efflux MFS transporter permease subunit;protein_id=QDL62479.1	0.31199	0.568676	-0.153054	0.0713717	0.0424917	-0.255467	0.0163204
EIP97_02490	hypothetical protein;protein_id=QDL62480.1	0.360046	0.533583	-0.0921162	-0.354941	-0.105938	-0.156023	0.0545873
EIP97_02495	AAA family protein disaggregase ClpG;protein_id=QDL62481.1	0.322143	0.270344	-0.0538649	0.0157868	0.176088	0.0827152	0.203291
EIP97_02500	DUF2780 domain-containing protein;protein_id=QDL62482.1	0.175073	0.212328	-0.0442834	-0.0770122	0.152882	0.0711933	0.129036
EIP97_02505	acyltransferase;protein_id=QDL62483.1	0.0489196	-0.0918763	-0.372573	0.155158	-0.103901	-0.213951	-0.0338924
EIP97_02510	ATP-dependent zinc protease;protein_id=QDL62484.1	-0.218295	-0.13055	-0.313599	-0.0778084	-0.295561	-0.167507	-0.179203
EIP97_02515	two-component system response regulator CreB;protein_id=QDL62485.1	-0.0758245	-0.133882	-0.144311	-0.142893	-0.244615	-0.053427	0.013172
EIP97_02520	two-component system sensor histidine kinase CreC;protein_id=QDL62486.1	-0.0635987	-0.0651751	-0.0739549	-0.0670725	0.0234567	0.0921304	-0.0571386
EIP97_02525	cell envelope integrity protein CreD;protein_id=QDL62487.1	-0.186359	-0.0990681	0.158679	-0.238468	0.088293	0.374317	0.0580927
EIP97_02530	hypothetical protein;protein_id=QDL62488.1	-0.665007	-0.662731	-0.730071	0.156009	-0.276192	-0.10731	-0.122923
EIP97_02535	hypothetical protein;protein_id=QDL62489.1	-0.636824	-0.679712	-0.787822	0.0774409	-0.282299	-0.151078	-0.327365
EIP97_02540	glutathione S-transferase;protein_id=QDL62490.1	-0.725548	-0.583717	-0.71642	-0.120473	-0.271915	-0.372034	-0.465151
EIP97_02545	lyase;protein_id=QDL62491.1	-0.124377	-0.169564	-0.287841	-0.466462	-0.294779	-0.210605	-0.0571651
EIP97_02550	protein phosphatase 2C domain-containing protein;protein_id=QDL62492.1	0.152198	-0.0579457	-0.0319972	-0.133148	0.125035	0.210318	0.0523932
EIP97_02555	hypothetical protein;protein_id=QDL62493.1	0.0823694	0.074394	0.557316	-0.00765244	0.641464	0.63166	0.333903
EIP97_02560	TonB-dependent siderophore receptor;protein_id=QDL62494.1	1.57479	0.573061	2.99549	0.976798	3.2084	3.13106	2.34462
EIP97_02565	FecR family protein;protein_id=QDL62495.1	2.01355	0.808696	3.79301	1.09057	4.21035	4.27812	3.42724
EIP97_02570	RNA polymerase sigma factor;protein_id=QDL62496.1	0.38839	-0.28826	-0.222105	-0.0378673	-0.141213	-0.0347486	0.144603
EIP97_02575	glutathione S-transferase family protein;protein_id=QDL62497.1	0.188138	-0.218601	0.174548	-0.294046	0.286017	0.375649	0.0886435
EIP97_02580	PaaI family thioesterase;protein_id=QDL62498.1	-0.0788934	-0.305428	-0.0872617	-0.193574	-0.260849	-0.164632	-0.157826
EIP97_02585	TetR/AcrR family transcriptional regulator;protein_id=QDL62499.1	-0.204093	-0.211542	0.0707696	0.0612723	-0.0209147	0.112475	-0.133656
EIP97_02590	NCS1 family nucleobase:cation symporter-1;protein_id=QDL62500.1	-0.169241	0.0336238	-0.320462	-0.0350309	-0.00818785	-0.0648619	-0.0736885
EIP97_02595	LysR family transcriptional regulator;protein_id=QDL62501.1	0.105054	0.0429622	0.196148	0.178958	-0.0181372	0.174894	0.059587
EIP97_02600	GNAT family N-acetyltransferase;protein_id=QDL62502.1	-0.0706523	-0.160703	-0.022578	0.00402631	-0.365014	0.0108674	-0.16907
EIP97_02605	LysR family transcriptional regulator;protein_id=QDL62503.1	0.0905678	0.289383	0.0708752	-0.0162509	0.018429	-0.271957	-0.0529088
EIP97_02610	3-oxoadipate enol-lactonase;protein_id=QDL62504.1	0.219363	0.327972	0.363163	-0.267147	-0.155135	-0.183777	-0.023456
EIP97_02615	hypothetical protein;protein_id=QDL62505.1	-0.46883	-0.574062	-0.472822	-0.855414	-0.895137	-0.681361	-0.736592
EIP97_02620	malate synthase G;protein_id=QDL62506.1	-0.412404	-0.223119	-0.313264	0.0946457	-0.046317	-0.302586	-0.259849
EIP97_02625	GNAT family N-acetyltransferase;protein_id=QDL62507.1	-0.060674	0.014487	-0.0317527	0.28324	0.111807	-0.151813	-0.112456
EIP97_02630	glycine cleavage system protein R;protein_id=QDL62508.1	1.19773	0.868163	0.792743	0.254209	0.500907	0.241551	0.666635
EIP97_02635	EamA family transporter RarD;protein_id=QDL62509.1	0.0809036	0.151082	-0.0848212	0.138045	-0.0131357	-0.301038	0.027992
EIP97_02640	serine/threonine protein kinase;protein_id=QDL62510.1	-0.171989	-0.123688	-0.323709	-0.134326	-0.317275	-0.216682	-0.0798021
EIP97_02645	LysR family transcriptional regulator;protein_id=QDL62511.1	-0.036694	0.109725	0.164329	0.268741	-0.0517781	-0.00512037	0.0163191
EIP97_02650	YfiM family lipoprotein;protein_id=QDL62512.1	-0.284883	-0.29977	-0.328986	-0.0540439	-0.193932	-0.235897	-0.0527974
EIP97_02655	ComF family protein;protein_id=QDL62513.1	-0.117441	0.0732391	-0.117219	0.318192	0.0611079	-0.0925552	0.11934
EIP97_02660	hypothetical protein;protein_id=QDL62514.1	-0.180895	-0.287237	-0.237162	-0.146867	-0.141647	-0.0888036	-0.0696343
EIP97_02665	LysR family transcriptional regulator;protein_id=QDL62515.1	-0.510866	-0.663806	-0.656932	-0.39173	-0.678738	-0.501018	-0.574157
EIP97_02670	5-oxoprolinase subunit PxpA;protein_id=QDL62516.1	-0.677607	-0.802647	-0.834433	-1.1123	-0.829998	-0.640338	-0.873128
EIP97_02675	biotin carboxyl carrier domain-containing protein;protein_id=QDL62517.1	-0.957777	-1.32904	-1.24308	-1.16972	-1.21777	-0.955701	-1.00814
EIP97_02680	acetyl-CoA carboxylase biotin carboxylase subunit;protein_id=QDL62518.1	-0.969188	-1.16651	-1.13018	-1.10519	-1.19793	-1.03278	-0.917818
EIP97_02685	allophanate hydrolase subunit 1 family protein;protein_id=QDL62519.1	-0.942312	-0.921666	-0.874024	-0.911912	-1.03049	-0.96689	-0.955926
EIP97_02690	biotin-dependent carboxyltransferase family protein;protein_id=QDL62520.1	-0.590912	-0.373831	-0.604366	-0.411618	-0.68896	-0.429532	-0.765288
EIP97_02695	hypothetical protein;protein_id=QDL62521.1	0.789504	-0.709787	-0.297527	-0.166386	-0.59564	0.614319	0.433418
EIP97_02700	biotin synthase;protein_id=QDL62522.1	0.071395	-0.395651	-0.565434	-0.280776	-0.23661	0.0797778	-0.0384173
EIP97_02705	8-amino-7-oxononanoate synthase;protein_id=QDL62523.1	0.0654327	-0.525159	-0.560718	-0.239489	-0.182007	-0.0660625	-0.0844302
EIP97_02710	alpha/beta fold hydrolase;protein_id=QDL62524.1	-0.0932515	-0.568603	-0.669608	-0.465004	-0.343849	-0.103861	-0.146874
EIP97_02715	malonyl-[acyl-carrier protein] O-methyltransferase BioC;protein_id=QDL62525.1	-0.0240706	-0.508206	-0.46504	0.0507948	-0.12157	0.0334017	-0.10887
EIP97_02720	ATP-dependent dethiobiotin synthetase BioD;protein_id=QDL62526.1	0.113112	0.308717	-0.127699	0.673456	0.0933717	-0.112612	0.0702951
EIP97_02725	hypothetical protein;protein_id=QDL62527.1	-0.220744	-0.139087	-0.592092	-0.607196	-0.357623	-0.361255	-0.291274
EIP97_02730	acyl-CoA dehydrogenase;protein_id=QDL62528.1	0.0318814	-0.125715	-0.151886	-0.204612	-0.0685688	0.00880258	0.114524
EIP97_02735	acyl-CoA dehydrogenase;protein_id=QDL62529.1	0.0275217	-0.100895	-0.38451	-0.236744	-0.454345	-0.204054	-0.126775
EIP97_02740	acyl-CoA dehydrogenase;pseudo=true	-0.0695243	-0.255135	-0.0153265	-0.270766	-0.389715	-0.18055	-0.0806804
EIP97_02745	acyl-CoA dehydrogenase;protein_id=QDL62530.1	0.0604429	0.842968	0.690486	1.03422	1.40678	1.1654	1.58271
EIP97_02750	cytochrome c;protein_id=QDL62531.1	-0.051768	0.440697	0.278825	0.829681	1.209	1.08882	1.39956
EIP97_02755	uroporphyrinogen-III C-methyltransferase;protein_id=QDL62532.1	0.0102927	0.265055	0.393158	0.886742	1.12797	1.03671	1.28784
EIP97_02760	heme d1 biosynthesis radical SAM protein NirJ;protein_id=QDL62533.1	0.0986839	0.259278	0.492565	0.99059	1.1327	0.997053	1.25967
EIP97_02765	protein nirH;protein_id=QDL62534.1	-0.0660578	0.0611537	0.315073	0.941152	1.07877	0.981531	1.14101
EIP97_02770	protein nirG;protein_id=QDL62535.1	0.0271995	0.0961581	0.173515	0.865077	0.901917	0.857889	1.00412
EIP97_02775	Lrp/AsnC family transcriptional regulator;protein_id=QDL62536.1	-0.161733	0.0399933	0.0859451	0.666156	0.87456	0.778813	0.828812
EIP97_02780	protein NirD;protein_id=QDL62537.1	-0.557178	-0.279313	-0.261148	0.502085	0.634361	0.648571	0.63239
EIP97_02785	protein nirF;protein_id=QDL62538.1	-0.533131	-0.461668	-0.71871	0.363149	0.270842	0.322319	0.387934
EIP97_02790	hypothetical protein;protein_id=QDL62539.1	-0.152106	-0.2547	-0.743416	0.480416	0.261926	0.296767	0.443106
EIP97_02795	cytochrome c551;protein_id=QDL62540.1	-0.365636	-0.322568	-0.732204	0.19373	0.184288	0.349197	0.329098
EIP97_02800	nitrite reductase;protein_id=QDL62541.1	0.00218842	-1.14071	0.0941069	0.656803	0.22874	0.475511	0.768049
EIP97_02805	CbbQ/NirQ/NorQ/GpvN family protein;protein_id=QDL62542.1	-0.456591	-2.18215	-0.0484995	0.614717	0.199357	0.334311	0.655491
EIP97_02810	cytochrome C oxidase subunit;protein_id=QDL67888.1	-0.170844	-2.02831	0.409672	1.11636	0.70887	1.02411	1.11138
EIP97_02815	hypothetical protein;protein_id=QDL62543.1	-0.941394	-3.54124	-0.236359	0.561265	0.264281	0.583724	0.989584
EIP97_02820	cytochrome c;protein_id=QDL62544.1	-1.74544	-3.29947	-0.816965	0.165582	-0.15167	0.00420087	0.241102
EIP97_02825	nitric-oxide reductase large subunit;protein_id=QDL62545.1	-1.21121	-1.82606	-0.150111	1.01518	0.812538	0.7068	0.859959
EIP97_02830	VWA domain-containing protein;protein_id=QDL62546.1	-0.0545407	-0.527281	0.50608	1.03867	0.764768	0.652825	0.708585
EIP97_02835	protein DnrP;protein_id=QDL62547.1	-0.200434	0.0194238	0.0782368	0.873049	0.689888	0.493375	0.664676
EIP97_02840	Crp/Fnr family transcriptional regulator;protein_id=QDL62548.1	0.358844	0.510938	0.457022	0.461526	0.514555	0.456411	0.520828
EIP97_02845	LysR family transcriptional regulator;protein_id=QDL62549.1	0.0167335	0.378917	0.0160876	0.178816	0.0532812	-0.380194	0.303622
EIP97_02850	MOSC domain-containing protein;protein_id=QDL62550.1	0.491544	0.51236	0.414047	0.493957	0.833001	0.344187	1.13325
EIP97_02855	hypothetical protein;protein_id=QDL62551.1	0.477842	0.488561	0.417035	0.0419232	0.750874	0.306258	1.01323
EIP97_02860	aspartate aminotransferase family protein;protein_id=QDL62552.1	0.540173	0.500783	0.478486	0.196562	0.728876	0.292939	0.86375
EIP97_02865	type 1 glutamine amidotransferase;protein_id=QDL62553.1	0.0647075	0.215665	0.306887	0.076245	0.0690355	0.0888681	0.12148
EIP97_02870	hypothetical protein;protein_id=QDL62554.1	-0.0693938	0.0309829	0.0280273	-0.212701	-0.225576	-0.108266	-0.0634297
EIP97_02875	PAS domain S-box protein;protein_id=QDL62555.1	-0.362358	-0.446064	-0.216911	-0.454612	-0.462414	-0.290244	-0.434914
EIP97_02880	hypothetical protein;pseudo=true	-0.718013	-1.33345	0.262475	2.01323	0.65547	0.936468	0.181385
EIP97_02885	FAD-binding oxidoreductase;protein_id=QDL62556.1	-0.556552	-0.46222	0.137707	1.06781	0.151126	0.422312	-0.0732766
EIP97_02890	cupin domain-containing protein;protein_id=QDL62557.1	0.157773	0.177463	-0.101402	-0.553401	-0.11683	-0.136651	0.0472502
EIP97_02895	YgcG family protein;protein_id=QDL62558.1	0.418206	0.289615	-0.182549	-0.751652	-0.133283	-0.228776	-0.00140379
EIP97_02900	LemA family protein;protein_id=QDL62559.1	-0.071227	0.118598	-0.153417	-0.548928	-0.379365	-0.77847	-0.484012
EIP97_02905	disulfide bond formation protein B;protein_id=QDL62560.1	-0.217328	-0.0351303	0.0746681	-0.0714179	0.173317	0.220552	0.238783
EIP97_02910	EamA family transporter;protein_id=QDL62561.1	0.111467	-0.0117767	-0.0910001	0.311384	-0.203862	-0.172207	-0.00572303
EIP97_02915	hypothetical protein;protein_id=QDL62562.1	0.274221	0.170077	0.4378	0.0753468	0.0125263	0.28954	0.114414
EIP97_02920	cytochrome C;protein_id=QDL62563.1	0.699079	0.518244	0.388644	0.30824	0.43052	0.3838	0.357302
EIP97_02925	DUF1090 domain-containing protein;protein_id=QDL62564.1	-0.307461	-0.241043	-0.273298	-0.262631	-0.0529347	-0.0894502	-0.0577726
EIP97_02930	polyhydroxybutyrate depolymerase;protein_id=QDL62565.1	-0.069275	0.0102323	0.048541	0.210463	0.127313	0.171725	-0.0075129
EIP97_02935	metallo-dependent phosphatase;protein_id=QDL62566.1	0.128843	0.585675	0.0249507	-0.743775	0.243213	-0.178385	0.0755571
EIP97_02940	reductase;protein_id=QDL62567.1	-1.14739	-1.08503	-1.18894	-0.476214	-0.923975	-0.862333	-0.979268
EIP97_02945	methionine adenosyltransferase;protein_id=QDL62568.1	-1.37406	-0.803087	-1.14865	0.0227771	-0.839198	-1.07077	-1.06882
EIP97_02950	methyltransferase domain-containing protein;protein_id=QDL62569.1	0.0940706	0.12147	0.0672365	-0.296437	-0.25839	-0.162527	-0.046731
EIP97_02955	transketolase;protein_id=QDL62570.1	-0.192089	-0.0721834	-0.0653355	-0.288109	-0.172	-0.109884	-0.0925026
EIP97_02960	hypothetical protein;protein_id=QDL62571.1	-0.146116	0.0615495	0.0173846	-0.17299	0.0389555	-0.021447	0.00213694
EIP97_02965	Hyi family protein;protein_id=QDL62572.1	0.058932	0.111257	-0.087773	-0.0921821	-0.192035	-0.348908	-0.111728
EIP97_02970	erythrose-4-phosphate dehydrogenase;protein_id=QDL62573.1	0.051931	-0.0340317	0.0189662	-0.422384	-0.250242	-0.0221742	0.0328875
EIP97_02975	phosphoglycerate kinase;protein_id=QDL62574.1	0.0123148	-0.0252523	0.238502	0.15067	0.106668	0.0933663	-0.0158692
EIP97_02980	hypothetical protein;protein_id=QDL62575.1	-0.106306	-0.094739	-0.0815348	0.0541512	0.126067	0.0855242	0.110105
EIP97_02985	hypothetical protein;protein_id=QDL62576.1	0.128477	-0.13278	-0.244788	-0.570205	-0.416741	-0.10229	-0.0811916
EIP97_02990	fructose-bisphosphate aldolase;protein_id=QDL62577.1	0.390798	0.223759	0.165294	-0.0103252	0.0627318	0.145207	0.330951
EIP97_02995	hypothetical protein;protein_id=QDL62578.1	0.310959	0.226591	0.236801	0.169761	0.0973274	0.0676474	0.188548
EIP97_03000	DUF4440 domain-containing protein;protein_id=QDL62579.1	-0.0393176	-0.0270742	-0.0879009	-0.267522	-0.11915	-0.19647	-0.0999052
EIP97_03005	SAM-dependent methyltransferase;protein_id=QDL62580.1	-0.107879	0.0380099	0.0292333	-0.241868	-0.110105	-0.110894	-0.0848889
EIP97_03010	NAD(P)/FAD-dependent oxidoreductase;protein_id=QDL62581.1	0.037992	0.366343	0.0212638	0.367575	0.207802	-0.387864	0.0118569
EIP97_03015	M48 family peptidase;protein_id=QDL62582.1	0.0281754	0.0604986	-0.122518	-0.0292952	0.0154931	-0.202838	0.0784265
EIP97_03020	hypothetical protein;protein_id=QDL62583.1	-0.12352	0.0313487	-0.0361751	-0.250079	-0.0363619	-0.161811	0.0327659
EIP97_03025	HAD family hydrolase;protein_id=QDL62584.1	0.0536178	-0.188015	0.401232	0.190314	-0.335905	-0.356312	-0.24562
EIP97_03030	DUF805 domain-containing protein;protein_id=QDL62585.1	-0.0355101	-0.0192041	-0.0216041	-0.132464	-0.2358	-0.224509	-0.177832
EIP97_03035	AraC family transcriptional regulator;protein_id=QDL62586.1	0.154825	-0.142383	-0.0578643	0.214708	0.255741	0.146391	0.108842
EIP97_03040	carboxymuconolactone decarboxylase family protein;protein_id=QDL62587.1	0.0752893	-0.0531101	0.0617221	0.115583	0.218002	0.141496	0.17405
EIP97_03045	hypothetical protein;protein_id=QDL62588.1	0.196575	-0.0909019	-0.024624	0.115795	-0.0383352	0.0722612	0.135795
EIP97_03050	YqaE/Pmp3 family membrane protein;protein_id=QDL62589.1	0.0591395	-0.306561	-0.217403	-0.22502	-0.202856	-0.0874246	-0.0927912
EIP97_03055	hypothetical protein;protein_id=QDL62590.1	-0.114444	-0.209609	-0.24363	-0.45933	-0.169191	-0.316948	-0.178304
EIP97_03060	hypothetical protein;protein_id=QDL62591.1	-0.0284127	-0.162209	-0.294902	-0.388951	-0.19417	-0.309004	-0.0545724
EIP97_03065	SMI1/KNR4 family protein;protein_id=QDL62592.1	-0.11546	-0.0735128	-0.255166	-0.343106	-0.170536	-0.16689	-0.254534
EIP97_03070	DUF4375 domain-containing protein;protein_id=QDL62593.1	-0.0847856	-0.189127	-0.651326	-0.679886	-0.55569	-0.131472	-0.374176
EIP97_03075	hypothetical protein;protein_id=QDL62594.1	0.150471	0.154532	0.126232	0.265463	0.244946	-0.101211	-0.231463
EIP97_03080	hypothetical protein;protein_id=QDL62595.1	0.245624	0.0994205	0.193829	0.297391	0.224428	0.156375	-0.0362714
EIP97_03085	NERD domain-containing protein;protein_id=QDL62596.1	0.230525	0.0205583	0.197745	-0.00419825	-0.274755	0.239786	0.180003
EIP97_03090	Fic family protein;protein_id=QDL62597.1	0.375581	0.281603	0.150446	0.455777	-0.000255121	-0.128587	-0.0243151
EIP97_03100	integrase;pseudo=true	-0.558236	-0.570455	-0.588395	-1.08929	-0.865035	-0.657485	-0.607021
EIP97_03105	group II intron reverse transcriptase/maturase;protein_id=QDL62598.1	-0.0253012	-0.0686507	0.10959	0.568664	0.467107	0.345629	0.329957
EIP97_03110	bifunctional diguanylate cyclase/phosphodiesterase;protein_id=QDL62599.1	0.234098	0.485733	0.0651094	-0.326916	0.0305755	-0.0358785	0.171652
EIP97_03115	RNA polymerase sigma factor RpoD;protein_id=QDL62600.1	0.186169	0.298057	0.103247	0.0486906	0.167736	0.132807	0.271123
EIP97_03120	DNA primase;protein_id=QDL62601.1	0.643078	0.768266	0.551238	-0.0438047	-0.0323295	-0.379885	-0.136444
EIP97_03125	GatB/YqeY domain-containing protein;protein_id=QDL62602.1	0.392562	0.479762	0.339067	0.200207	-0.41482	-0.901903	-0.544083
EIP97_03130	30S ribosomal protein S21;protein_id=QDL62603.1	0.067411	0.314508	0.267746	-0.00547763	-0.0928135	-0.133459	-0.127006
EIP97_03135	tRNA (adenosine(37)-N6)-threonylcarbamoyltransferase complex transferase subunit TsaD;protein_id=QDL62604.1	0.11037	0.281053	0.146979	0.355029	0.21724	0.132195	0.19953
EIP97_03140	glycerol-3-phosphate 1-O-acyltransferase PlsY;protein_id=QDL62605.1	-0.010369	0.327765	0.157812	-0.223093	-0.00219032	-0.0241642	-0.130913
EIP97_03145	dihydroneopterin aldolase;protein_id=QDL62606.1	0.0654634	0.254921	0.0930767	-0.340791	-0.0690351	-0.135515	-0.0818167
EIP97_03150	2-amino-4-hydroxy-6-hydroxymethyldihydropteridine diphosphokinase;protein_id=QDL62607.1	0.120443	0.0163338	0.0243629	0.0282461	0.0750362	0.0372759	0.179691
EIP97_03155	multifunctional CCA addition/repair protein;protein_id=QDL62608.1	0.128507	0.120285	0.192031	0.84031	0.779406	0.824432	0.64762
EIP97_03160	DUF4136 domain-containing protein;protein_id=QDL62609.1	-0.0757753	-0.128887	-0.235901	0.199406	0.351504	0.318107	0.0632948
EIP97_03165	SpoVR family protein;protein_id=QDL62610.1	-0.10114	-0.0932015	-0.414006	-0.056593	0.219825	0.294912	0.0718552
EIP97_03170	YeaH/YhbH family protein;protein_id=QDL62611.1	-0.123336	-0.102354	-0.62797	-0.493159	-0.047782	0.0323536	-0.117175
EIP97_03175	PrkA family serine protein kinase;protein_id=QDL62612.1	-0.0166999	0.107766	-0.46548	0.177014	0.144283	0.104102	0.103326
EIP97_03180	hypothetical protein;protein_id=QDL62613.1	0.156391	0.021004	0.0756069	0.250448	0.0820394	0.288672	0.0701561
EIP97_03185	thiosulfate sulfurtransferase;protein_id=QDL62614.1	0.0381648	0.0574726	-0.121424	-0.0596138	0.0112444	-0.118446	0.0455757
EIP97_03190	bis(5'-nucleosyl)-tetraphosphatase (symmetrical);protein_id=QDL62615.1	0.162276	0.135624	0.0652868	0.300247	0.22471	0.0428046	0.222292
EIP97_03195	Co2+/Mg2+ efflux protein ApaG;protein_id=QDL62616.1	0.188138	0.200414	0.0992787	-0.0893593	0.106638	0.00807987	0.0548619
EIP97_03200	ribosomal RNA small subunit methyltransferase A;protein_id=QDL62617.1	0.254247	-0.0398643	0.146673	0.170026	0.110511	0.246083	0.206005
EIP97_03205	4-hydroxythreonine-4-phosphate dehydrogenase PdxA;protein_id=QDL62618.1	0.21487	0.00110174	0.0930854	-0.2102	0.0801802	0.227264	0.175272
EIP97_03210	peptidyl-prolyl cis-trans isomerase;protein_id=QDL62619.1	0.259716	0.151689	0.199503	-0.0735869	-0.0283711	0.117962	0.195159
EIP97_03215	LPS-assembly protein LptD;protein_id=QDL62620.1	-0.0712907	0.162981	-0.0536648	-0.0455998	0.211227	0.0602745	0.1925
EIP97_03220	aminoglycoside phosphotransferase;protein_id=QDL62621.1	-0.0782961	0.0675868	-0.100733	-0.196491	0.150805	-0.0948821	0.0599583
EIP97_03225	nucleotidyltransferase family protein;protein_id=QDL62622.1	-0.0166931	0.115309	0.0532644	0.161324	0.305541	0.167026	0.188238
EIP97_03230	molecular chaperone DjlA;protein_id=QDL62623.1	0.0691319	0.0704349	0.196265	0.140107	0.0992719	0.0662244	0.0666543
EIP97_03235	DUF3530 family protein;protein_id=QDL62624.1	-0.0405707	0.020108	0.0732851	-0.0486815	-0.0193736	0.0460796	0.0199226
EIP97_03240	PAS domain S-box protein;protein_id=QDL62625.1	-0.204234	-0.13396	-0.10479	-0.196412	-0.142025	-0.114577	-0.162778
EIP97_03245	response regulator transcription factor;protein_id=QDL67889.1	0.533022	0.0410315	0.234042	-0.243746	-0.0203864	0.252783	0.228077
EIP97_03250	extracellular solute-binding protein;protein_id=QDL62626.1	0.713629	0.215256	0.295795	-0.362512	-0.189752	-0.0804009	-0.0116864
EIP97_03255	polyamine ABC transporter ATP-binding protein;protein_id=QDL62627.1	0.20632	-0.162675	-0.0902426	-0.654081	-0.520401	-0.516028	-0.473827
EIP97_03260	ABC transporter substrate-binding protein;protein_id=QDL62628.1	0.247728	-0.105639	0.0392145	-0.283113	-0.171245	-0.294359	-0.240938
EIP97_03265	ABC transporter permease;protein_id=QDL62629.1	0.0847424	-0.255962	-0.0337096	-0.651636	-0.177884	-0.271074	-0.397563
EIP97_03270	ABC transporter permease;protein_id=QDL62630.1	0.261369	0.542939	0.466515	-0.360481	-0.12144	-0.536795	-0.0422586
EIP97_03275	ribulose-phosphate 3-epimerase;protein_id=QDL62631.1	0.372101	0.448632	0.556192	-0.25451	-0.119428	-0.193481	0.0904012
EIP97_03280	phosphoglycolate phosphatase;protein_id=QDL62632.1	-0.179299	-0.0316779	0.166572	-0.153273	-0.27747	0.006579	-0.134164
EIP97_03285	anthranilate synthase component I;protein_id=QDL62633.1	0.42732	-0.0746169	0.506969	0.55091	0.486731	0.666794	0.507915
EIP97_03290	transcription regulatory protein PrtN;protein_id=QDL62634.1	0.245542	0.0783078	0.217475	0.0578817	-0.125407	0.0799104	-0.0161014
EIP97_03295	transcriptional regulator;protein_id=QDL62635.1	0.51887	-0.0746656	0.503252	0.227065	0.472434	0.494213	0.441861
EIP97_03300	repressor PtrB;protein_id=QDL62636.1	0.64728	0.0398964	0.603813	0.189805	0.553727	0.6482	0.552327
EIP97_03305	hypothetical protein;protein_id=QDL62637.1	0.0703153	-0.323152	0.470621	-0.0454366	0.580341	0.804606	0.728592
EIP97_03310	holin;protein_id=QDL62638.1	0.00329699	-0.318661	0.370791	-0.131972	0.341301	0.592018	0.471525
EIP97_03315	hypothetical protein;protein_id=QDL62639.1	0.216564	-0.317593	0.48762	-0.0857422	0.456935	0.818632	0.670467
EIP97_03320	phage baseplate assembly protein V;protein_id=QDL62640.1	0.348919	-0.300109	0.602229	-0.0416856	0.544079	0.961995	0.803065
EIP97_03325	phage baseplate protein;protein_id=QDL62641.1	-0.0209488	-0.513782	0.34376	-0.295816	0.258774	0.70152	0.543011
EIP97_03330	bacteriophage protein;protein_id=QDL62642.1	-0.01596	-0.524985	0.314305	-0.367238	0.242963	0.638253	0.50451
EIP97_03335	phage tail protein I;protein_id=QDL62643.1	0.121437	-0.354153	0.41479	-0.174063	0.320419	0.776617	0.616775
EIP97_03340	phage tail protein;protein_id=QDL62644.1	0.550432	-0.034032	0.799896	0.267263	0.611217	1.10947	0.996559
EIP97_03345	phage tail protein;protein_id=QDL62645.1	0.148259	-0.338658	0.199131	-0.248581	0.17906	0.479327	0.381684
EIP97_03350	phage tail sheath family protein;protein_id=QDL62646.1	0.0623996	-0.375453	0.153638	-0.378514	0.117276	0.441302	0.300708
EIP97_03355	phage major tail tube protein;protein_id=QDL67890.1	-0.00662298	-0.449251	0.125579	-0.39313	0.0948102	0.397359	0.340185
EIP97_03360	phage tail assembly protein;protein_id=QDL62647.1	-0.122673	-0.446096	0.210166	-0.495284	0.146094	0.542457	0.393516
EIP97_03365	phage tail tape measure protein;protein_id=QDL62648.1	-0.106621	-0.458068	0.216572	-0.452458	0.141375	0.533772	0.410624
EIP97_03370	phage tail protein;protein_id=QDL62649.1	0.01288	-0.437267	0.260727	-0.407073	0.259213	0.703607	0.57871
EIP97_03375	phage tail protein;protein_id=QDL62650.1	0.0532876	-0.396102	0.344637	-0.291998	0.285488	0.709481	0.563454
EIP97_03380	phage late control D family protein;protein_id=QDL62651.1	-0.0607255	-0.415039	0.270801	-0.308602	0.228341	0.588712	0.495391
EIP97_03385	glycoside hydrolase family 19 protein;protein_id=QDL62652.1	-0.216094	-0.552588	0.136026	-0.345972	0.187115	0.504259	0.368921
EIP97_03390	hypothetical protein;protein_id=QDL62653.1	-0.0340649	-0.435363	0.31897	-0.286433	0.368147	0.727442	0.540404
EIP97_03395	hypothetical protein;protein_id=QDL62654.1	0.304775	-0.274632	0.254507	-0.20604	0.260477	0.534244	0.481474
EIP97_03400	hypothetical protein;protein_id=QDL62655.1	0.258168	-0.287253	0.226499	-0.052552	0.208914	0.442349	0.356973
EIP97_03405	phage tail protein;protein_id=QDL62656.1	0.088636	-0.364714	0.170842	-0.0901124	0.243103	0.49216	0.386551
EIP97_03410	hypothetical protein;protein_id=QDL62657.1	-0.00140317	-0.450397	0.170992	-0.193013	0.207727	0.431775	0.357158
EIP97_03415	hypothetical protein;protein_id=QDL62658.1	0.0177799	-0.408444	0.294498	-0.304488	0.267275	0.654749	0.508085
EIP97_03420	phage tail tape measure protein;protein_id=QDL62659.1	-0.151849	-0.557711	0.279391	-0.347007	0.218869	0.733676	0.494151
EIP97_03425	phage tail protein;protein_id=QDL62660.1	-0.178074	-0.52276	0.162181	-0.362844	0.122979	0.479396	0.33584
EIP97_03430	phage minor tail protein L;protein_id=QDL62661.1	-0.175311	-0.535149	0.163626	-0.403859	0.139025	0.576388	0.407029
EIP97_03435	phage tail protein;protein_id=QDL62662.1	0.0203487	-0.405551	0.351533	-0.376745	0.22369	0.772711	0.522994
EIP97_03440	tail assembly protein;protein_id=QDL62663.1	-0.107814	-0.493946	0.164116	-0.312694	0.154219	0.546357	0.392556
EIP97_03445	DUF1983 domain-containing protein;protein_id=QDL62664.1	0.434114	-0.164845	0.370245	0.0398427	0.397757	0.939774	0.73954
EIP97_03450	hypothetical protein;protein_id=QDL62665.1	0.372904	-0.209587	0.227817	0.114089	0.268326	0.691745	0.51023
EIP97_03455	phage tail protein;protein_id=QDL62666.1	0.140124	-0.287196	0.151381	0.221572	0.354948	0.725605	0.470702
EIP97_03460	hypothetical protein;protein_id=QDL62667.1	0.264114	-0.0792768	0.134594	0.0778907	0.312416	0.639627	0.453146
EIP97_03465	hypothetical protein;protein_id=QDL62668.1	-0.11542	-0.120019	0.218504	-0.163155	-0.0873294	0.136536	0.0381394
EIP97_03470	glutamine amidotransferase;protein_id=QDL62669.1	-0.184031	-0.119711	0.0383154	-0.0009057	-0.126422	-0.049028	-0.0539208
EIP97_03475	anthranilate phosphoribosyltransferase;protein_id=QDL62670.1	0.0266336	-0.15085	0.115738	-0.220065	-0.0297479	0.0522157	0.0856534
EIP97_03480	indole-3-glycerol-phosphate synthase;protein_id=QDL62671.1	0.462988	0.0959334	0.322556	0.203282	0.229701	0.198379	0.348333
EIP97_03485	cyclic AMP receptor-like protein;protein_id=QDL62672.1	-0.0745191	0.00602236	0.140426	0.239618	-0.0414782	0.0848573	-0.0539747
EIP97_03490	OsmC family protein;protein_id=QDL62673.1	0.293127	0.25736	0.319755	-0.0296742	0.425805	0.255457	0.346573
EIP97_03495	adenosylmethionine decarboxylase;protein_id=QDL62674.1	0.282555	0.388972	0.309529	0.662287	0.598353	0.179109	0.585068
EIP97_03500	2-nonaprenyl-3-methyl-6-methoxy-1%2C4-benzoquinol hydroxylase;protein_id=QDL62675.1	0.00908904	0.0464306	0.131642	0.604471	0.337966	0.249866	0.154813
EIP97_03505	histidine triad nucleotide-binding protein;protein_id=QDL62676.1	0.0339675	-0.00887038	0.140315	-0.0800589	0.00575096	0.0984043	-0.0102355
EIP97_03510	AAA family ATPase;protein_id=QDL62677.1	0.180999	0.056063	0.0890337	-0.0896111	0.0533166	0.201281	0.184681
EIP97_03515	SDR family oxidoreductase;protein_id=QDL62678.1	0.357759	0.119263	0.226377	-0.330411	-0.13112	0.10449	0.230287
EIP97_03520	DUF805 domain-containing protein;protein_id=QDL62679.1	0.124397	-0.151753	-0.00700439	-0.366743	-0.218752	-0.0482856	0.0874727
EIP97_03525	nitronate monooxygenase;protein_id=QDL62680.1	0.091762	0.067751	0.101412	-0.296241	0.182281	0.104771	0.283913
EIP97_03530	protoporphyrinogen oxidase HemJ;protein_id=QDL62681.1	-0.123921	-0.0116984	0.00726916	-0.24409	-0.244835	-0.229534	-0.178397
EIP97_03535	N-acetyl-gamma-glutamyl-phosphate reductase;protein_id=QDL62682.1	0.203419	0.209257	0.207159	-0.0630495	0.0567447	0.0488923	0.168737
EIP97_03540	hypothetical protein;protein_id=QDL62683.1	0.399196	0.406297	0.318329	0.0705993	0.0363341	0.234268	0.197821
EIP97_03545	polymer-forming cytoskeletal family protein;protein_id=QDL62684.1	0.0472438	-0.528901	0.326346	0.67805	0.389079	0.807392	1.00853
EIP97_03550	iron-sulfur cluster insertion protein ErpA;protein_id=QDL62685.1	0.256087	0.072851	0.204314	0.199077	0.08435	0.111448	0.214602
EIP97_03555	anhydro-N-acetylmuramic acid kinase;protein_id=QDL62686.1	0.289921	0.185123	0.283639	0.0383662	-0.0422508	-0.0203256	0.0975319
EIP97_03560	peptidase M23;protein_id=QDL67891.1	0.348321	0.349677	0.210954	0.0610621	0.187845	0.0811998	0.219927
EIP97_03590	Tyrosine--tRNA ligase 2;protein_id=QDL62687.1	0.3849	0.371495	0.277508	-0.113141	0.0165572	0.104492	0.119176
EIP97_03595	bifunctional biotin--[acetyl-CoA-carboxylase] synthetase/biotin operon repressor;protein_id=QDL62688.1	0.202565	0.139718	0.0901246	-0.208707	-0.120114	-0.126264	0.0618667
EIP97_03600	type III pantothenate kinase;protein_id=QDL62689.1	0.245014	0.213772	0.313572	0.0707826	0.178601	0.326476	0.256729
EIP97_03620	SPOR domain-containing protein;protein_id=QDL62690.1	0.596021	0.357741	0.203301	-0.649598	-0.0483038	0.0195887	0.299202
EIP97_03630	elongation factor Tu;protein_id=QDL62691.1	0.371614	0.630043	0.3176	-0.10271	-0.0152087	-0.266183	0.0270684
EIP97_03635	protein translocase subunit SecE;protein_id=QDL62692.1	0.503637	0.610074	0.315366	-0.2421	-0.0667876	-0.0893151	0.0791655
EIP97_03640	transcription termination/antitermination protein NusG;protein_id=QDL62693.1	0.754238	0.796614	0.599396	-0.454716	0.215198	0.191634	0.591383
EIP97_03645	50S ribosomal protein L11;protein_id=QDL62694.1	0.804107	0.884688	0.677699	-0.449468	0.286601	0.278171	0.617612
EIP97_03650	50S ribosomal protein L1;protein_id=QDL62695.1	0.925451	0.988273	0.821214	-0.641134	0.23145	0.288787	0.562179
EIP97_03655	50S ribosomal protein L10;protein_id=QDL62696.1	0.88399	0.645802	0.585368	-0.35407	0.114871	0.363194	0.4914
EIP97_03660	50S ribosomal protein L7/L12;protein_id=QDL62697.1	0.371771	0.291787	0.186519	-0.677437	-0.0794811	-0.0933935	0.133851
EIP97_03665	DNA-directed RNA polymerase subunit beta;protein_id=QDL62698.1	0.309265	0.18018	-0.0372066	-0.726504	-0.0452104	-0.109312	0.161429
EIP97_03670	DNA-directed RNA polymerase subunit beta';protein_id=QDL62699.1	0.808203	0.579754	0.593985	-0.572119	-0.282003	-0.312049	-0.0207684
EIP97_03675	30S ribosomal protein S12;protein_id=QDL62700.1	0.667312	0.6101	0.524663	-0.807385	-0.185502	-0.18078	0.07687
EIP97_03680	30S ribosomal protein S7;protein_id=QDL62701.1	0.501966	0.464844	0.356431	-0.915148	-0.191959	-0.152968	0.143448
EIP97_03685	elongation factor G;protein_id=QDL62702.1	0.521256	0.368495	0.154803	-0.758895	-0.0776554	-0.0354012	0.284822
EIP97_03690	elongation factor Tu;protein_id=QDL62703.1	0.872076	0.833695	0.679694	-0.408536	-0.146236	-0.117326	0.147404
EIP97_03695	30S ribosomal protein S10;protein_id=QDL62704.1	0.858281	0.95085	0.808155	-0.854042	0.117909	0.1217	0.445879
EIP97_03700	50S ribosomal protein L3;protein_id=QDL62705.1	0.779655	0.895396	0.717618	-0.621904	0.18065	0.133556	0.573213
EIP97_03705	50S ribosomal protein L4;protein_id=QDL62706.1	0.90892	0.959133	0.769264	-0.670525	0.158213	0.152803	0.489235
EIP97_03710	50S ribosomal protein L23;protein_id=QDL62707.1	0.797547	0.792507	0.590896	-0.768754	0.0642037	0.0818956	0.431002
EIP97_03715	50S ribosomal protein L2;protein_id=QDL62708.1	0.749292	0.792586	0.534251	-0.757531	0.0941194	0.0533613	0.420663
EIP97_03720	30S ribosomal protein S19;protein_id=QDL62709.1	0.682527	0.69942	0.473472	-0.589557	0.117092	0.0855382	0.433383
EIP97_03725	50S ribosomal protein L22;protein_id=QDL62710.1	0.655071	0.641067	0.40818	-0.840671	0.0549322	0.0121676	0.366444
EIP97_03730	30S ribosomal protein S3;protein_id=QDL62711.1	0.67043	0.617484	0.432046	-0.838637	0.222305	0.108199	0.482933
EIP97_03735	50S ribosomal protein L16;protein_id=QDL62712.1	0.655927	0.622385	0.359519	-0.854538	0.105587	0.030303	0.455657
EIP97_03740	50S ribosomal protein L29;protein_id=QDL62713.1	0.650585	0.610026	0.418499	-0.895502	-0.0303695	0.0420998	0.433236
EIP97_03745	30S ribosomal protein S17;protein_id=QDL62714.1	0.698945	0.552799	0.42019	-0.767146	7.93e-05	0.0417139	0.308787
EIP97_03750	50S ribosomal protein L14;protein_id=QDL62715.1	0.570269	0.49947	0.350689	-1.10364	0.047054	-0.0282666	0.273758
EIP97_03755	50S ribosomal protein L24;protein_id=QDL62716.1	0.480294	0.391562	0.284005	-0.783279	0.100124	0.00321828	0.284591
EIP97_03760	50S ribosomal protein L5;protein_id=QDL62717.1	0.520816	0.395691	0.26861	-0.570689	0.0124597	-0.0357758	0.321954
EIP97_03765	30S ribosomal protein S14;protein_id=QDL62718.1	0.834062	0.941293	0.812143	-0.678336	0.0423547	-0.0166817	0.189097
EIP97_03770	30S ribosomal protein S8;protein_id=QDL62719.1	0.629517	0.76733	0.655265	-0.44742	0.117691	0.160832	0.400014
EIP97_03775	50S ribosomal protein L6;protein_id=QDL62720.1	0.528141	0.611441	0.58499	-0.609628	-0.0683069	0.0379663	0.250835
EIP97_03780	50S ribosomal protein L18;protein_id=QDL62721.1	0.515231	0.520315	0.563385	-0.631103	-0.0927361	0.0695225	0.22026
EIP97_03785	30S ribosomal protein S5;protein_id=QDL62722.1	0.390296	0.454574	0.441725	-0.778322	-0.16923	0.0305759	0.238784
EIP97_03790	50S ribosomal protein L30;protein_id=QDL62723.1	0.40558	0.419783	0.444778	-0.66868	0.064136	0.0807514	0.285222
EIP97_03795	50S ribosomal protein L15;protein_id=QDL62724.1	0.346115	0.399634	0.30976	-0.515641	0.0208177	0.0106825	0.182258
EIP97_03800	protein translocase subunit SecY;protein_id=QDL62725.1	0.425126	0.423042	0.124379	-0.16153	0.0101836	0.0687703	0.0242351
EIP97_03805	50S ribosomal protein L36;protein_id=QDL62726.1	0.53205	0.526472	0.165625	-0.645341	-0.121336	-0.0997387	0.0813624
EIP97_03810	30S ribosomal protein S13;protein_id=QDL62727.1	0.604904	0.516543	0.299191	-0.494952	0.0583014	0.0116748	0.172378
EIP97_03815	30S ribosomal protein S11;protein_id=QDL62728.1	0.517859	0.445442	0.280872	-0.68837	-0.0856712	-0.172634	0.102222
EIP97_03820	30S ribosomal protein S4;protein_id=QDL62729.1	0.30881	0.335718	0.150739	-0.791677	-0.181228	-0.301862	-0.0410128
EIP97_03825	DNA-directed RNA polymerase subunit alpha;protein_id=QDL62730.1	0.524787	0.33207	0.269534	-0.213463	0.00693411	-0.135123	0.197448
EIP97_03830	50S ribosomal protein L17;protein_id=QDL62731.1	-0.302997	-0.521983	-1.0859	-0.627782	-0.819349	-0.810556	-0.685071
EIP97_03835	catalase;protein_id=QDL62732.1	0.203481	-0.203949	0.0719371	0.387887	0.256407	0.157772	0.297069
EIP97_03840	bacterioferritin;protein_id=QDL62733.1	0.359324	0.205564	0.0461154	-0.317945	-0.110138	0.0795187	0.199843
EIP97_03845	excinuclease ABC subunit UvrA;protein_id=QDL62734.1	0.0854712	0.273844	0.241073	-0.0772526	0.00452579	0.0929274	0.051271
EIP97_03850	MFS transporter;protein_id=QDL62735.1	0.635979	0.255293	0.424403	0.127316	0.151345	0.38259	0.252359
EIP97_03855	single-stranded DNA-binding protein;protein_id=QDL62736.1	0.739181	0.0888539	0.7383	0.219266	1.16428	1.0173	0.890626
EIP97_03860	isochorismate synthase;protein_id=QDL62737.1	0.971714	-0.133532	1.05183	0.470633	1.60954	1.14362	1.01926
EIP97_03865	isochorismate lyase;protein_id=QDL67892.1	1.09204	-0.106078	1.77738	1.0212	2.23712	1.77051	1.48453
EIP97_03870	thioesterase;protein_id=QDL62738.1	1.19811	-0.0742667	2.1834	0.892959	2.45279	2.12007	1.67994
EIP97_03875	(2%2C3-dihydroxybenzoyl)adenylate synthase;protein_id=QDL62739.1	1.03856	0.159119	1.2443	0.353444	1.39159	1.57716	0.991254
EIP97_03880	regulatory protein PchR;protein_id=QDL62740.1	0.814543	0.0793213	1.06423	0.31729	1.49711	1.32572	1.12382
EIP97_03885	non-ribosomal peptide synthetase;protein_id=QDL62741.1	0.563429	0.116599	0.376685	0.155812	0.753585	0.669866	0.860799
EIP97_03890	non-ribosomal peptide synthetase;protein_id=QDL62742.1	0.298825	0.00560032	0.136108	-0.0558651	0.475815	0.439279	0.687659
EIP97_03895	oxidoreductase;protein_id=QDL62743.1	0.302663	-0.0317025	0.087041	-0.06506	0.528963	0.532676	0.809695
EIP97_03900	ABC transporter ATP-binding protein;protein_id=QDL62744.1	0.109069	-0.232996	-0.0861752	-0.183419	0.280496	0.2901	0.559354
EIP97_03905	ABC transporter ATP-binding protein;protein_id=QDL62745.1	1.28732	0.164929	2.18369	0.451723	2.67083	2.48922	1.78288
EIP97_03910	Fe(3+)-pyochelin receptor;protein_id=QDL62746.1	0.734603	0.104367	1.52045	0.405627	2.21679	2.20262	1.47542
EIP97_03915	protein fptB;protein_id=QDL62747.1	0.623889	0.0200796	1.16432	0.150023	1.84079	1.76885	1.30305
EIP97_03920	PepSY domain-containing protein;protein_id=QDL62748.1	-0.0790627	-0.666631	-0.0183888	-0.202033	0.432501	0.410066	0.25621
EIP97_03925	RhtX/FptX family siderophore transporter;protein_id=QDL62749.1	-4.78563	-4.30441	-4.33061	-0.477196	-2.09236	-1.50546	-3.64293
EIP97_03930	flavin-dependent oxidoreductase;protein_id=QDL62750.1	-5.68067	-4.62279	-4.84352	-0.720926	-2.58605	-1.77619	-4.08239
EIP97_03935	hypothetical protein;protein_id=QDL62751.1	-6.97457	-4.98733	-4.6055	-0.504857	-1.78217	-1.3007	-3.79551
EIP97_03940	pyridoxamine 5'-phosphate oxidase;protein_id=QDL62752.1	-7.1188	-5.19561	-4.61052	-0.578133	-1.69792	-1.26399	-3.78143
EIP97_03945	trans-2%2C3-dihydro-3-hydroxyanthranilate isomerase;protein_id=QDL62753.1	-6.82091	-5.04152	-4.33424	-0.73983	-1.75248	-1.26283	-3.79895
EIP97_03950	phenazine-specific anthranilate synthase component I;protein_id=QDL62754.1	-7.69794	-5.29607	-4.63981	-0.990121	-1.84191	-1.28845	-3.84516
EIP97_03955	isochorismatase family protein;protein_id=QDL62755.1	-7.84495	-5.06783	-4.85299	-0.87375	-2.13586	-1.54466	-4.1131
EIP97_03960	phospho-2-dehydro-3-deoxyheptonate aldolase;protein_id=QDL62756.1	-8.62791	-4.95385	-5.17612	-0.415575	-3.05428	-1.67556	-3.87282
EIP97_03965	phenazine biosynthesis protein;protein_id=QDL67893.1	-7.19029	-3.8232	-4.28086	-0.262761	-3.06922	-2.03665	-4.37161
EIP97_03970	phenazine biosynthesis protein;protein_id=QDL62757.1	-7.12956	-2.89076	-4.39207	-0.106985	-2.43172	-1.81357	-4.2171
EIP97_03975	methyltransferase;pseudo=true	-4.45611	-2.72814	-3.45333	0.102337	-2.01028	-1.22745	-3.24967
EIP97_03980	methyltransferase;protein_id=QDL62758.1	-4.75747	-3.94951	-4.35443	0.174538	-2.7754	-2.11166	-4.15852
EIP97_03985	multidrug efflux transporter outer membrane subunit OpmD;protein_id=QDL62759.1	-4.72055	-4.78037	-4.74988	-0.12142	-3.70847	-2.99411	-4.74267
EIP97_03990	MexW/MexI family multidrug efflux RND transporter permease subunit;protein_id=QDL62760.1	-4.81863	-5.04043	-4.80956	-0.278237	-4.13688	-3.17619	-5.07223
EIP97_03995	MexH family multidrug efflux RND transporter periplasmic adaptor subunit;protein_id=QDL62761.1	-4.57847	-4.84482	-4.68721	-0.272339	-3.86471	-3.17866	-4.64211
EIP97_04000	multidrug efflux RND transporter inhibitory subunit MexG;protein_id=QDL62762.1	-0.54148	-0.653906	-0.816417	-0.580886	-0.548401	-0.396696	-0.3965
EIP97_04005	3-carboxymuconate cyclase;protein_id=QDL62763.1	-0.21575	-0.35173	-0.327533	0.432038	-0.23577	-0.00692157	-0.182916
EIP97_04010	LysR family transcriptional regulator;protein_id=QDL62764.1	-0.32	-0.500687	-0.615562	-0.147918	-0.308758	-0.183316	-0.21127
EIP97_04015	nitronate monooxygenase;protein_id=QDL62765.1	-0.550801	-0.534842	-0.575134	-0.189492	-0.562419	-0.435599	-0.532035
EIP97_04020	D-alanine--D-alanine ligase;protein_id=QDL62766.1	-0.347317	-0.295122	-0.698721	-0.294723	-0.401812	-0.441011	-0.297483
EIP97_04025	MBL fold metallo-hydrolase;protein_id=QDL62767.1	-0.486534	-0.342652	-0.896992	-0.607724	-0.625548	-0.729759	-0.681905
EIP97_04030	acyl-CoA dehydrogenase;protein_id=QDL62768.1	-0.150356	-0.203994	-0.736526	-0.515049	-0.656084	-0.288535	-0.357484
EIP97_04035	acyl-CoA synthetase;protein_id=QDL62769.1	0.108331	0.0386919	-0.381055	-0.0818332	-0.266762	0.178144	0.158324
EIP97_04040	PAS domain S-box protein;protein_id=QDL62770.1	-0.0356562	-0.0353491	-0.308404	0.131832	0.00396678	0.195752	0.0941821
EIP97_04045	response regulator transcription factor;protein_id=QDL62771.1	0.217042	-0.0245914	-0.37793	-0.137301	-0.207474	-0.164925	0.0550212
EIP97_04050	monooxygenase;protein_id=QDL62772.1	-0.460296	-0.388693	-0.552179	-0.518461	-0.490031	-0.338023	-0.34248
EIP97_04055	aldehyde dehydrogenase;protein_id=QDL62773.1	-0.264519	-0.32238	-0.452239	-0.210934	-0.19742	-0.394383	-0.12212
EIP97_04060	dihydrodipicolinate synthase family protein;protein_id=QDL62774.1	-0.293944	-0.303396	-0.104392	0.0422297	-0.36227	-0.187852	-0.286396
EIP97_04065	MFS transporter;protein_id=QDL62775.1	-0.0613656	0.206011	0.04292	-0.152483	-0.0504892	-0.0498876	-0.137788
EIP97_04070	FAD-binding oxidoreductase;protein_id=QDL62776.1	-0.184008	0.0254706	-0.0712047	-0.00859077	-0.21449	-0.0398121	-0.0629788
EIP97_04075	GntR family transcriptional regulator;protein_id=QDL62777.1	-0.185199	-0.205264	-0.0792296	-0.00397953	-0.182802	0.16493	0.0342741
EIP97_04080	GlxA family transcriptional regulator;protein_id=QDL62778.1	-0.0417578	-0.0872088	-0.217325	0.111513	-0.197835	-0.113453	-0.138846
EIP97_04085	glyoxalase/bleomycin resistance/dioxygenase family protein;protein_id=QDL62779.1	0.202677	-0.0599212	-0.0481872	0.0547301	-0.229965	-0.0139653	0.0493287
EIP97_04090	FMN-binding negative transcriptional regulator;protein_id=QDL62780.1	-0.0423081	0.0276963	0.0176641	-0.329813	-0.263787	-0.209308	-0.191693
EIP97_04095	hypothetical protein;protein_id=QDL62781.1	-0.0954843	-0.101496	0.0382446	0.0659273	-0.0321823	-0.210478	-0.151695
EIP97_04100	hypothetical protein;pseudo=true	-0.105454	-0.308933	-0.235353	-0.277424	-0.277891	-0.147671	-0.0531237
EIP97_04105	acetolactate synthase large subunit;protein_id=QDL62782.1	-0.526658	-0.477386	-0.461016	-0.399116	-0.33257	-0.280781	-0.37253
EIP97_04110	OprD family porin;protein_id=QDL62783.1	0.400922	0.348611	0.235369	0.324136	0.12717	0.149642	0.0206865
EIP97_04115	class I SAM-dependent methyltransferase;protein_id=QDL62784.1	-0.476641	-0.548472	-0.490022	-0.0933576	-0.494257	-0.168157	-0.398272
EIP97_04120	GFA family protein;protein_id=QDL62785.1	0.523891	0.0870955	-0.0358957	0.204184	-0.0941756	-0.146178	0.0844399
EIP97_04125	peptidyl-prolyl cis-trans isomerase;protein_id=QDL62786.1	-1.03876	-1.22648	-1.2494	-0.793395	-1.02981	-0.325491	-1.13405
EIP97_04130	protease IV;protein_id=QDL62787.1	0.0494074	-0.216182	0.206029	0.596384	0.240841	0.396454	0.0940876
EIP97_04135	LysR family transcriptional regulator;protein_id=QDL62788.1	-0.230088	-0.262007	-0.28312	0.0526336	0.0158301	-0.0432438	-0.0743254
EIP97_04140	RidA family protein;protein_id=QDL62789.1	-0.265477	-0.717789	-0.869854	-0.742765	-0.521305	-0.224826	-0.357569
EIP97_04145	exodeoxyribonuclease III;protein_id=QDL62790.1	-0.0210915	-0.464776	-0.650312	-0.404354	-0.366972	-0.370239	-0.304674
EIP97_04150	type 1 glutamine amidotransferase;protein_id=QDL62791.1	-0.254054	-0.238636	0.0520115	-0.115717	-0.199299	0.074794	-0.06184
EIP97_04155	NAD(P)/FAD-dependent oxidoreductase;protein_id=QDL62792.1	0.207614	-0.0669126	-0.0112277	0.131457	0.193789	-0.0260109	0.0850822
EIP97_04160	Rrf2 family transcriptional regulator;protein_id=QDL62793.1	-0.0894357	-0.0031153	0.296739	-0.0100823	0.290372	0.282914	-0.0688898
EIP97_04165	TonB-dependent siderophore receptor;protein_id=QDL62794.1	0.062718	-0.0504586	0.475253	-0.0564159	0.818272	1.03484	-0.0145595
EIP97_04170	2%2C5-didehydrogluconate reductase DkgB;protein_id=QDL62795.1	0.0226468	-0.24313	-0.172593	0.0196451	-0.165131	0.332365	0.0424294
EIP97_04175	GNAT family N-acetyltransferase;protein_id=QDL62796.1	-0.0889164	-0.266906	-0.208652	-0.133603	-0.284562	-0.0113563	-0.0661551
EIP97_04180	PLP-dependent aminotransferase family protein;protein_id=QDL62797.1	0.161252	-0.12947	-0.150272	-0.0529792	0.0600533	0.0867476	0.127425
EIP97_04185	gamma-glutamylcyclotransferase;protein_id=QDL62798.1	0.262972	-0.00373042	-0.191031	-0.291847	-0.209965	-0.0614469	0.211964
EIP97_04190	amidase;protein_id=QDL62799.1	0.00490662	0.103782	0.0106811	0.109434	-0.229389	0.0447962	0.04368
EIP97_04195	SgcJ/EcaC family oxidoreductase;protein_id=QDL62800.1	-0.20927	-0.465434	-0.345672	-0.1907	-0.223836	-0.0868739	-0.0112202
EIP97_04200	alcohol dehydrogenase;protein_id=QDL62801.1	0.0526031	0.00488568	0.152006	0.192927	-0.0103229	0.213312	-0.14503
EIP97_04205	SgcJ/EcaC family oxidoreductase;protein_id=QDL62802.1	-0.395344	-0.321563	-0.372173	-0.399624	-0.440303	-0.35941	-0.327887
EIP97_04210	LysR family transcriptional regulator;protein_id=QDL62803.1	0.0918051	0.052529	0.143999	0.365992	0.0850841	0.178638	0.0906677
EIP97_04215	MFS transporter;protein_id=QDL62804.1	-0.0825542	-0.0443884	-0.0700017	-0.0324076	-0.241728	-0.370341	-0.305257
EIP97_04220	LysR family transcriptional regulator;protein_id=QDL62805.1	-0.251813	-0.329365	-0.0772358	-0.28074	-0.263156	0.0255162	-0.0178639
EIP97_04225	SDR family oxidoreductase;protein_id=QDL62806.1	-0.410597	-0.223728	0.216842	-0.48073	0.307935	0.374384	-0.0549602
EIP97_04230	Fe(3+)-siderophore ABC transporter permease;protein_id=QDL62807.1	0.329355	-0.118234	1.67786	0.00397202	2.31575	2.2367	0.965734
EIP97_04235	iron ABC transporter permease;protein_id=QDL62808.1	1.0838	0.0442627	2.8425	0.140768	3.50014	3.42945	1.69862
EIP97_04240	Fe2+-enterobactin ABC transporter substrate-binding protein;protein_id=QDL62809.1	0.440806	-0.270324	0.754173	0.0646164	1.1641	1.28278	0.587446
EIP97_04245	ABC transporter ATP-binding protein;protein_id=QDL62810.1	0.404825	0.150997	0.284553	-0.0133082	0.186923	0.383845	0.181419
EIP97_04250	IclR family transcriptional regulator;protein_id=QDL67894.1	0.233039	-0.0627093	1.04672	0.0844506	1.79793	1.66577	0.380041
EIP97_04255	TonB-dependent receptor;protein_id=QDL62811.1	0.454498	-0.0996868	0.903122	0.014409	1.61395	1.38696	0.51884
EIP97_04260	LLM class flavin-dependent oxidoreductase;protein_id=QDL62812.1	0.640156	0.855727	0.292642	0.129698	0.418229	0.211734	0.64967
EIP97_04265	SH3 domain-containing protein;protein_id=QDL62813.1	0.0372951	0.15296	-0.0416082	-0.0126102	-0.178387	-0.197085	-0.00637704
EIP97_04270	2%2C3-butanediol dehydrogenase;protein_id=QDL62814.1	-0.148562	-0.157624	-0.0245644	0.00991348	-0.124451	-0.1102	-0.251031
EIP97_04275	acetoin dehydrogenase dihydrolipoyllysine-residue acetyltransferase subunit;protein_id=QDL62815.1	0.0678884	-0.0665156	0.302835	0.0932064	0.0346368	0.0144979	-0.0780819
EIP97_04280	alpha-ketoacid dehydrogenase subunit beta;protein_id=QDL62816.1	-0.187605	-0.143189	0.340788	0.244976	0.101988	0.173178	-0.0163845
EIP97_04285	thiamine pyrophosphate-dependent dehydrogenase E1 component subunit alpha;protein_id=QDL62817.1	-0.0444193	0.0216158	-0.114778	-0.168014	-0.159183	-0.0964494	-0.0122029
EIP97_04290	ATP-NAD kinase;protein_id=QDL62818.1	0.139216	-0.0278979	0.0223318	0.14367	0.0912793	-0.10012	-0.0774105
EIP97_04295	SDR family oxidoreductase;protein_id=QDL62819.1	0.050962	-0.132958	0.135496	0.359553	-0.17872	-0.130861	-0.0911337
EIP97_04300	sigma-54-dependent Fis family transcriptional regulator;protein_id=QDL62820.1	-0.270792	-0.309493	-0.156387	0.148529	-0.148346	-0.0987528	-0.269409
EIP97_04305	LysE family translocator;protein_id=QDL67895.1	-0.342292	-0.605257	-0.472351	0.0408126	-0.340188	-0.331928	-0.451661
EIP97_04310	LysR family transcriptional regulator;protein_id=QDL62821.1	-2.35686	-2.03586	-0.825171	0.346375	-0.303844	-0.277579	-0.918028
EIP97_04315	TolC family protein;protein_id=QDL62822.1	-2.68176	-2.18245	-1.10902	-0.0361186	-0.651225	-0.571906	-1.2491
EIP97_04320	peptidase domain-containing ABC transporter;protein_id=QDL62823.1	-4.09047	-2.99326	-1.60425	-0.158095	-0.599834	-0.596501	-1.57112
EIP97_04325	HlyD family efflux transporter periplasmic adaptor subunit;protein_id=QDL62824.1	-4.98581	-4.08614	-1.27452	1.09302	-0.436639	-0.263774	-1.40689
EIP97_04330	hypothetical protein;protein_id=QDL62825.1	-0.60552	-0.773196	-0.711333	-0.208378	-0.486064	-0.277402	-0.710267
EIP97_04335	FAD-binding protein;protein_id=QDL62826.1	-0.606486	-1.24792	-1.09177	0.379965	-0.80696	-0.562884	-0.820494
EIP97_04345	hypothetical protein;protein_id=QDL62827.1	0.323549	-0.0512525	0.117297	-0.236764	-0.304067	-0.310935	-0.122049
EIP97_04350	hypothetical protein;protein_id=QDL62828.1	-0.204401	-0.0151709	0.116292	-0.107832	-0.024683	-0.0481225	-0.216819
EIP97_04355	tyrosine--tRNA ligase;protein_id=QDL62829.1	-0.387709	0.103332	0.238605	-0.347625	-0.183288	-0.218367	-0.152478
EIP97_04360	OprD family porin;protein_id=QDL62830.1	-0.101906	0.282035	0.571235	-0.0432426	0.121423	-0.093767	0.0855069
EIP97_04365	Bcr/CflA family multidrug efflux MFS transporter;protein_id=QDL62831.1	0.0376761	0.289078	0.704045	-0.130067	0.0695251	0.108715	0.215472
EIP97_04370	homoprotocatechuate degradation operon regulator HpaR;protein_id=QDL62832.1	0.337163	0.435794	0.851224	-0.607388	-0.132253	0.0289867	0.240426
EIP97_04375	cbb3-type cytochrome c oxidase subunit 3;protein_id=QDL62833.1	-0.119674	-0.0507038	0.497862	0.189887	0.241324	0.425309	0.265708
EIP97_04380	cytochrome-c oxidase%2C cbb3-type subunit I;protein_id=QDL62834.1	0.129365	0.356063	0.782142	-0.0410271	0.0949743	0.269531	0.523194
EIP97_04385	PLP-dependent aminotransferase family protein;protein_id=QDL67896.1	-0.351744	-0.267257	0.139818	0.143835	0.122058	0.215281	0.186614
EIP97_04390	cytochrome c oxidase accessory protein CcoG;protein_id=QDL62835.1	-0.456793	-0.338928	0.0994379	0.0637562	0.100001	0.113643	-0.0060773
EIP97_04395	nitrite/sulfite reductase;protein_id=QDL62836.1	-0.598833	-0.310227	0.0257405	0.219802	0.106499	0.0586272	-0.0320049
EIP97_04400	DUF934 domain-containing protein;protein_id=QDL62837.1	-0.645854	-0.320213	-0.0262655	0.157755	0.140604	0.114037	0.00580807
EIP97_04405	4-hydroxy-2-oxoheptanedioate aldolase;protein_id=QDL62838.1	-0.686569	-0.336836	0.0853583	0.34942	0.324836	0.394793	0.121753
EIP97_04410	2-oxo-hepta-3-ene-1%2C7-dioic acid hydratase;protein_id=QDL62839.1	-0.151265	-0.0503508	0.100372	-0.313558	0.0113685	0.0119776	-0.15772
EIP97_04415	MFS transporter;protein_id=QDL62840.1	-0.131928	0.00928231	0.213306	-0.199204	0.00534141	0.0678511	-0.0182254
EIP97_04420	5-carboxymethyl-2-hydroxymuconate Delta-isomerase;protein_id=QDL62841.1	-0.0354053	-0.0214502	0.208828	0.212262	-0.0754373	-0.0281583	-0.135864
EIP97_04425	3%2C4-dihydroxyphenylacetate 2%2C3-dioxygenase;protein_id=QDL62842.1	-0.294509	-0.323989	0.138554	-0.192442	-0.284911	0.0790666	-0.178462
EIP97_04430	5-carboxymethyl-2-hydroxymuconate semialdehyde dehydrogenase;protein_id=QDL62843.1	0.00915973	0.187256	0.235802	-0.149604	-0.135107	-0.0542258	-0.179913
EIP97_04435	2-hydroxyhepta-2%2C4-diene-1%2C7-dioate isomerase;protein_id=QDL62844.1	-0.212642	-0.133472	-0.114506	0.0128914	-0.21857	-0.361951	-0.428634
EIP97_04440	4-hydroxyphenylacetate isomerase;protein_id=QDL62845.1	0.213957	0.27355	0.34705	0.173996	0.186874	0.148768	0.060563
EIP97_04445	4-hydroxyphenylacetate catabolism regulatory protein HpaA;protein_id=QDL62846.1	-0.129072	-0.0688316	0.0253942	0.370058	0.154173	0.116936	0.0173508
EIP97_04450	APH(3')-II family aminoglycoside O-phosphotransferase;protein_id=QDL62847.1	0.174834	0.12178	0.146755	0.455139	0.275059	0.262508	0.244713
EIP97_04455	hypothetical protein;protein_id=QDL62848.1	0.143513	0.348051	0.573419	0.708792	0.481219	0.498043	0.357278
EIP97_04460	GAF domain-containing protein;protein_id=QDL62849.1	-0.218561	-0.0508713	-0.341072	-0.0487253	0.0590172	0.0896381	0.00690135
EIP97_04465	biliverdin-producing heme oxygenase;protein_id=QDL62850.1	0.246602	-0.00852304	-0.0371556	0.455613	-0.187022	0.202029	0.207379
EIP97_04470	LOG family protein;protein_id=QDL62851.1	0.140439	0.419424	0.295647	0.215958	0.256072	0.189739	0.274554
EIP97_04475	GNAT family N-acetyltransferase;protein_id=QDL62852.1	-0.238286	-0.0969087	-0.028607	0.0882996	0.0441364	-0.0167103	-0.0816661
EIP97_04480	sugar efflux transporter;protein_id=QDL62853.1	0.127377	0.122287	0.0754791	0.409354	0.243401	0.142167	0.160979
EIP97_04485	PAS domain S-box protein;protein_id=QDL62854.1	0.0132148	0.0349378	0.0347728	-0.0196326	-0.0274112	0.135291	-0.0198179
EIP97_04490	hypothetical protein;protein_id=QDL62855.1	0.0282351	-0.0593864	0.331432	0.173639	0.0128913	0.167067	0.103999
EIP97_04495	class C beta-lactamase PDC-34;protein_id=QDL62856.1	0.292455	0.064098	0.275481	0.517149	0.379778	0.569914	0.463315
EIP97_04500	LysR family transcriptional regulator;protein_id=QDL62857.1	-0.0938815	-0.0136383	-0.43227	0.217095	0.183266	0.0139197	0.183517
EIP97_04505	hypothetical protein;pseudo=true	-0.00927028	-0.0196267	-0.176958	-0.0898701	0.00406942	-0.0372261	0.0466048
EIP97_04510	HD-GYP domain-containing protein;protein_id=QDL62858.1	-0.0754847	-0.0642234	-0.0229243	-0.358738	-0.0654766	-0.0187599	0.0909891
EIP97_04515	LysR family transcriptional regulator;protein_id=QDL62859.1	-0.01547	-0.0632775	-0.0299044	-0.20499	-0.124174	-0.0395989	-0.0448212
EIP97_04520	SDR family oxidoreductase;protein_id=QDL62860.1	-0.188326	-0.138248	-0.0243375	-0.196559	-0.21399	-0.172431	-0.360356
EIP97_04525	alcohol dehydrogenase;protein_id=QDL62861.1	0.126453	0.104131	0.452068	0.153603	-0.340315	0.166529	-0.0703128
EIP97_04530	porin;protein_id=QDL62862.1	0.00309825	-0.279807	0.206087	-0.317743	-0.321017	-0.0638581	-0.192223
EIP97_04535	SDR family oxidoreductase;protein_id=QDL62863.1	0.411904	0.0429101	0.272748	0.464224	0.302485	0.0721626	0.121748
EIP97_04540	2%2C3-butanediol dehydrogenase;protein_id=QDL62864.1	0.0262208	-0.0323806	0.0754006	-0.0692165	0.212805	0.144404	-0.139082
EIP97_04545	MFS transporter;protein_id=QDL62865.1	0.1069	0.0370167	0.154074	0.4061	-0.0232486	0.143879	0.0914577
EIP97_04550	cupin domain-containing protein;protein_id=QDL62866.1	-0.0704361	-0.49614	-0.286762	-0.0561269	-0.457414	-0.312282	-0.271069
EIP97_04555	helix-turn-helix domain-containing protein;protein_id=QDL62867.1	-0.233672	-0.372114	-0.0352249	-0.0424794	-0.142551	-0.0350692	-0.113851
EIP97_04560	PaaI family thioesterase;protein_id=QDL62868.1	-0.329069	-0.159461	-0.0532522	-0.0529053	-0.251523	-0.089871	-0.302405
EIP97_04565	aromatic ring-hydroxylating dioxygenase subunit alpha;protein_id=QDL62869.1	-0.168284	-0.192729	-0.0477105	0.0303244	-0.0531367	-0.175893	-0.140406
EIP97_04570	oxidoreductase;protein_id=QDL62870.1	-0.118073	-0.526755	-0.109425	-0.281766	-0.457636	-0.0833901	-0.234102
EIP97_04575	LuxR family transcriptional regulator;protein_id=QDL62871.1	0.179836	0.0711501	0.193127	0.149872	0.15372	0.244469	0.297785
EIP97_04580	4-hydroxyphenylacetate 3-monooxygenase%2C reductase component;protein_id=QDL62872.1	0.429993	-0.0138054	0.648439	0.498705	0.49793	0.463453	0.669623
EIP97_04585	4-hydroxyphenylacetate 3-monooxygenase%2C oxygenase component;protein_id=QDL62873.1	-0.161837	-0.0843753	0.0814142	-0.1438	-0.0278765	0.0683315	-0.21487
EIP97_04590	DUF2218 domain-containing protein;protein_id=QDL62874.1	-0.00906149	-0.0131491	0.0455637	-0.126588	-0.0488585	0.00163044	-0.240139
EIP97_04595	SDR family oxidoreductase;protein_id=QDL62875.1	0.137597	-0.325243	0.0936695	-0.0524782	0.186588	0.203791	-0.00791513
EIP97_04600	aspartate aminotransferase family protein;protein_id=QDL62876.1	0.0449839	-0.0178776	-0.240363	-0.233385	0.0137774	-0.16554	-0.0535674
EIP97_04605	molybdenum cofactor biosynthesis protein F;protein_id=QDL62877.1	0.22732	0.330975	-0.292507	-0.0685506	0.0651357	0.177512	-0.0422568
EIP97_04610	type 1 fimbrial protein;protein_id=QDL62878.1	0.0226434	-0.0425118	0.091242	0.558379	0.342155	0.146408	0.113369
EIP97_04615	molecular chaperone;protein_id=QDL62879.1	0.0710079	0.393894	-0.198292	0.288466	0.309439	0.036079	0.0435302
EIP97_04620	fimbrial biogenesis outer membrane usher protein;protein_id=QDL62880.1	0.194831	0.0374358	0.106919	-0.0939237	0.0827016	0.108563	0.138397
EIP97_04625	molecular chaperone;protein_id=QDL62881.1	0.116031	-0.112013	-0.0617881	0.148526	-0.209238	0.0724414	0.0551522
EIP97_04630	filamentous hemagglutinin N-terminal domain-containing protein;protein_id=QDL62882.1	-0.282843	-0.485329	-0.398688	0.0278421	-0.104277	-0.136345	-0.14124
EIP97_04635	type 1 fimbrial protein;protein_id=QDL62883.1	-1.53491	-1.4294	-1.13273	-0.289817	-0.997468	-0.864383	-1.20415
EIP97_04640	response regulator transcription factor;protein_id=QDL62884.1	-2.0889	-1.8814	-1.56643	-0.422803	-1.48481	-1.23959	-1.90621
EIP97_04645	SDR family oxidoreductase;protein_id=QDL62885.1	0.506214	0.256777	0.105896	0.340787	-0.563986	0.120231	0.309429
EIP97_04650	amino acid adenylation domain-containing protein;protein_id=QDL62886.1	0.313987	-0.0285661	0.25617	0.166832	-0.0641294	0.0683456	0.546271
EIP97_04655	transcriptional regulator;protein_id=QDL62887.1	-0.0471503	-0.151717	0.0655086	-0.105582	-0.19545	0.0651785	-0.00393844
EIP97_04660	hypothetical protein;protein_id=QDL62888.1	0.0104519	-0.189366	-0.019299	-0.0570274	-0.082016	0.0229005	-0.159059
EIP97_04665	class I SAM-dependent methyltransferase;protein_id=QDL67897.1	0.164354	-0.0889651	0.54272	0.263957	0.41542	0.381536	0.573793
EIP97_04670	LuxR family transcriptional regulator;protein_id=QDL62889.1	0.143187	0.0286659	0.192389	0.151977	0.106026	0.246328	0.211301
EIP97_04675	aldehyde dehydrogenase family protein;protein_id=QDL62890.1	-0.127409	0.215723	0.375345	0.563864	0.54729	0.347049	0.250163
EIP97_04680	APC family permease;protein_id=QDL62891.1	-0.143106	-0.201525	0.204117	0.311417	0.0828694	0.0997729	-0.115151
EIP97_04685	DUF3156 family protein;protein_id=QDL62892.1	0.107472	0.204459	-0.0276038	-0.101149	-0.0411165	-0.0946812	0.0400594
EIP97_04690	transcriptional regulator FeaR;protein_id=QDL62893.1	0.337599	0.25095	0.176818	-0.0246949	0.11994	0.302099	0.306507
EIP97_04695	NAD(P)-dependent oxidoreductase;protein_id=QDL67898.1	0.541618	0.470031	0.230053	-0.284749	0.270501	0.218795	0.395992
EIP97_04700	NAD-dependent epimerase/dehydratase family protein;protein_id=QDL62894.1	0.776361	0.453218	0.339004	-0.347672	-0.063537	-0.026126	0.0756993
EIP97_04705	regulator SirB;protein_id=QDL62895.1	0.120339	-0.00741686	0.133658	0.401565	0.346869	0.402798	0.188461
EIP97_04710	OmpW family protein;protein_id=QDL62896.1	-0.28782	-0.281425	-0.0717764	0.0212819	-0.0347074	-0.0197741	-0.189496
EIP97_04715	DUF3299 domain-containing protein;protein_id=QDL62897.1	-0.290977	-0.029234	-0.042491	0.18901	0.0273781	0.0205871	-0.0682746
EIP97_04720	ABC transporter permease;protein_id=QDL62898.1	-0.638558	-0.600008	-0.512995	0.646443	0.322177	0.129194	0.0711118
EIP97_04725	ABC transporter ATP-binding protein;protein_id=QDL62899.1	-0.343082	-0.10536	-0.216373	-0.584678	-0.314615	-0.264996	-0.176538
EIP97_04730	DUF2796 domain-containing protein;protein_id=QDL62900.1	0.0169346	0.512649	-0.304136	-0.747584	-0.244036	-0.197386	-0.0584591
EIP97_04735	hypothetical protein;protein_id=QDL62901.1	-0.109954	0.0917332	-0.0371157	-0.0951534	-0.186792	-0.199911	-0.155368
EIP97_04740	thioredoxin;protein_id=QDL62902.1	0.126526	0.155099	-0.105647	0.0408675	-0.105574	-0.282534	-0.028934
EIP97_04745	methyltransferase;protein_id=QDL62903.1	-0.0343198	-0.00974006	-0.23984	-0.0749625	-0.168529	-0.66435	-0.225927
EIP97_04750	hypothetical protein;protein_id=QDL62904.1	-0.00192307	0.204604	0.0081023	-0.179116	-0.139332	-0.482879	-0.158326
EIP97_04755	cytochrome c subfamily;protein_id=QDL62905.1	-0.18494	-0.0111	0.0379336	-0.118806	-0.153133	0.0279784	-0.112773
EIP97_04760	transcriptional regulator NrdR;protein_id=QDL62906.1	0.147302	0.440959	0.29368	-0.243924	0.0228524	0.0361893	0.0261574
EIP97_04765	bifunctional diaminohydroxyphosphoribosylaminopyrimidine deaminase/5-amino-6-(5-phosphoribosylamino)uracil reductase RibD;protein_id=QDL62907.1	0.210382	0.443402	0.286676	-0.0923828	0.0785071	0.0961724	0.144861
EIP97_04770	riboflavin synthase;protein_id=QDL62908.1	0.528827	0.606219	0.46812	0.005688	0.151358	0.136085	0.332663
EIP97_04775	3%2C4-dihydroxy-2-butanone-4-phosphate synthase;protein_id=QDL62909.1	0.465991	0.517851	0.411036	-0.0802442	0.0765446	0.165708	0.308011
EIP97_04780	6%2C7-dimethyl-8-ribityllumazine synthase;protein_id=QDL62910.1	0.25132	0.430249	0.267951	-0.242374	-7.17e-05	-0.027996	0.185816
EIP97_04785	N utilization substance protein B;protein_id=QDL62911.1	0.204813	0.33003	0.269491	-0.0601747	0.0782798	0.11505	0.133686
EIP97_04790	thiamine-phosphate kinase;protein_id=QDL62912.1	0.0731886	0.229563	0.0626481	0.163296	0.234174	0.185756	0.18063
EIP97_04795	phosphatidylglycerophosphatase A;protein_id=QDL62913.1	0.215295	0.34469	0.0891893	0.111314	0.249037	0.218782	0.237842
EIP97_04800	transporter substrate-binding domain-containing protein;protein_id=QDL62914.1	0.355355	0.506931	0.19321	0.248728	0.327069	-0.176606	0.315592
EIP97_04805	TIGR02281 family clan AA aspartic protease;protein_id=QDL62915.1	0.516744	0.614335	0.354393	0.170503	0.246738	-0.00419149	0.429359
EIP97_04810	GTP cyclohydrolase II;protein_id=QDL62916.1	0.131152	0.173234	0.101425	0.039498	0.109654	-0.132815	0.089441
EIP97_04815	MFS transporter;protein_id=QDL62917.1	0.252459	0.265294	0.243563	-0.102345	-0.0696351	-0.0485109	0.0989646
EIP97_04820	cobalamin-binding protein;protein_id=QDL62918.1	-0.0108748	0.0750351	0.135217	-0.0027233	-0.0331738	0.00885301	-0.0907367
EIP97_04825	1-deoxy-D-xylulose-5-phosphate synthase;protein_id=QDL62919.1	0.003896	0.143207	0.00493599	-0.245239	-0.133708	-0.223124	-0.142973
EIP97_04830	geranyltranstransferase;protein_id=QDL62920.1	-0.296057	-0.244756	-0.342026	-0.45971	-0.154798	-0.332477	-0.250237
EIP97_04835	exodeoxyribonuclease 7 small subunit;protein_id=QDL62921.1	-0.00825025	-0.0327755	0.0944532	0.338255	0.108371	0.0468818	0.0275655
EIP97_04840	mandelate racemase;protein_id=QDL62922.1	-0.271446	-0.173928	-0.126205	-0.0817033	-0.0532516	-0.105766	-0.219722
EIP97_04845	DUF4340 domain-containing protein;protein_id=QDL62923.1	0.0798742	0.229524	0.114368	-0.0436176	0.164599	0.162222	0.0685909
EIP97_04850	ABC transporter;protein_id=QDL62924.1	-0.00879075	0.0861582	-0.0279845	0.0972029	0.0564352	0.0934922	-0.105474
EIP97_04855	ABC transporter permease;protein_id=QDL62925.1	0.0425946	-0.0376371	-0.0569777	0.0500814	0.0497288	0.225099	0.1886
EIP97_04860	ABC transporter ATP-binding protein;protein_id=QDL62926.1	0.147555	0.0604367	-0.00283686	-0.299997	-0.47181	-0.283265	-0.166966
EIP97_04865	CHASE2 domain-containing protein;protein_id=QDL62927.1	0.112587	-0.252247	-0.175067	-0.363347	-0.312908	-0.125582	-0.286805
EIP97_04870	hypothetical protein;protein_id=QDL62928.1	-0.0301213	0.00438183	-0.133035	0.104153	0.188902	0.00510084	-0.2195
EIP97_04875	aquaporin;protein_id=QDL62929.1	-0.0827913	0.109458	-0.0489905	-0.177499	-0.216894	-0.313857	-0.23135
EIP97_04880	hypothetical protein;protein_id=QDL62930.1	0.546374	0.101824	-0.0317747	-0.248274	-0.429002	-0.216211	-0.0796419
EIP97_04885	response regulator transcription factor;protein_id=QDL62931.1	0.430384	0.510086	0.348944	-0.295986	-0.0974037	-0.199009	0.155403
EIP97_04890	inorganic pyrophosphatase;protein_id=QDL62932.1	0.719306	0.742673	0.633155	-0.171693	0.266156	-0.125481	0.25573
EIP97_04895	zinc-dependent peptidase;protein_id=QDL62933.1	-0.197572	-0.114292	-0.0625035	-0.0260458	-0.000311097	-0.00321319	-0.0731608
EIP97_04900	DedA family protein;protein_id=QDL62934.1	0.0310988	-0.0588878	-0.182017	0.517729	0.374648	0.216835	0.237209
EIP97_04905	protein kinase;protein_id=QDL62935.1	0.0192937	-0.179819	-0.271834	0.0577312	0.0159416	-0.161351	-0.0504736
EIP97_04910	transporter substrate-binding domain-containing protein;protein_id=QDL62936.1	0.0573049	0.184644	0.204525	0.146509	-0.0179494	-0.0672837	0.000718375
EIP97_04915	GNAT family N-acetyltransferase;protein_id=QDL62937.1	0.212862	0.267166	0.24201	0.0814571	0.0218073	0.00210621	-0.0443511
EIP97_04920	ethanolamine ammonia-lyase light chain;protein_id=QDL62938.1	0.247485	0.449828	0.516879	0.000135273	0.0308365	-0.0247058	-0.0449424
EIP97_04925	ethanolamine ammonia-lyase subunit EutB;protein_id=QDL62939.1	0.250763	0.137196	0.231231	-0.464307	-0.533082	-0.386369	-0.225765
EIP97_04930	ethanolamine permease;protein_id=QDL62940.1	-0.00144169	-0.048757	-0.0395109	-0.188799	-0.167214	0.0214449	-0.019914
EIP97_04935	aldehyde dehydrogenase;protein_id=QDL62941.1	0.07325	0.0978741	0.0225678	-0.0910363	-0.0511883	0.0796375	0.148242
[truncated: 5,139 more rows]
