# Supplementary material for: The PqsE-RhlR Interaction Regulates RhlR DNA Binding to Control Virulence Factor Production in Pseudomonas aeruginosa
Source: Microbiol Spectr. 2022 Jan 12;10(1):e02108-21. doi: 10.1128/spectrum.02108-21 (PMC8754118; doi:10.1128/spectrum.02108-21)
Supplement: SUPPLEMENTAL FILE 2 — Supplemental material. Download SPECTRUM02108-21_Supp_2_seq3.xlsx, XLSX file, 0.01 MB [file spectrum02108-21_supp_2_seq3.xlsx]

## Sheet: Sheet1
Strain Name	Genotype	Plasmid	Antibiotic Resistance	Source
JPS0102	E. coli BL21	pET28-pqsE	Kan	Mukherjee et al. (2019)
JPS0103	E. coli BL21	pET23-rhlR	Amp	McCready et al. (2019)
JPS0151	P. aeruginosa ΔrhlR			Mukherjee et al. (2017)
JPS0154	P. aeruginosa ΔrhlI			Mukherjee et al. (2017)
JPS0160	P. aeruginosa (PA14)			Gift from Dr. George O'Toole
JPS0181	P. aeruginosa ∆pqsE	pUCP18-pqsE	Carb	Mukherjee et al. (2019)
JPS0203	E. coli SM10-λpiR			Gift from Dr. Joseph Mougous
JPS0227	E. coli DH5a	pEXG2	Gent	Gift from Dr. Joseph Mougous
JPS0237	E. coli BL21	pET28b-pqsE (R243A/R246A/R247A)	Kan	This study
JPS0245	E. coli BL21 F- ompT hsdSB (rB-mB-) gal dcm (DE3)			Invitrogen
JPS0268	P. aeruginosa ∆pqsE	pUCP18	Carb	This study
JPS0270	P. aeruginosa ∆pqsE	pUCP18-pqsE (R243A/R246A/R247A)	Carb	This study
JPS0280	P. aeruginosa ∆rhlI ∆pqsE	pUCP18-pqsE	Carb	This study
JPS0281	P. aeruginosa ∆rhlI ∆pqsE	pUCP18	Carb	This study
JPS0283	P. aeruginosa ∆rhlI ∆pqsE	pUCP18-pqsE (R243A/R246A/R247A)	Carb	This study
JPS0284	P. aeruginosa ∆rhlI ∆pqsE RhlR (Y64F/W68F/V133F)	pUCP18-pqsE	Carb	This study
JPS0285	P. aeruginosa ∆rhlI ∆pqsE RhlR (Y64F/W68F/V133F)	pUCP18	Carb	This study
JPS0287	P. aeruginosa ∆rhlI ∆pqsE RhlR (Y64F/W68F/V133F)	pUCP18-pqsE (R243A/R246A/R247A)	Gent	This study
JPS0462	E. coli DH5a	pEXG2-pqsE	Carb	This study
JPS0467	P. aeruginosa ΔlasR ΔlasI ΔrhlR ΔrhlI ∆pqsE pBAD-rhlR	pUCP18-pqsE	Carb	This study
JPS0468	P. aeruginosa ΔlasR ΔlasI ΔrhlR ΔrhlI ∆pqsE pBAD-rhlR	pUCP18	Carb	This study
JPS0470	P. aeruginosa ΔlasR ΔlasI ΔrhlR ΔrhlI ∆pqsE pBAD-rhlR	pUCP18-pqsE (R243A/R246A/R247A)	Carb	This study
JPS0520	E. coli BL21	pET28-pqsE (E182W)	Kan	This study
JPS0521	E. coli BL21	pET28-pqsE (E182W/S285W)	Kan	This study
JPS0522	E. coli BL21	pET28-pqsE (D73A)	Kan	This study
JPS0529	P. aeruginosa ∆rhlI ∆pqsE RhlR (Y64F/W68F/V133F)	pUCP18-pqsE (E182W)	Carb	This study
JPS0530	P. aeruginosa ∆rhlI ∆pqsE RhlR (Y64F/W68F/V133F)	pUCP18-pqsE (E182W/S285W)	Carb	This study
JPS0531	P. aeruginosa ∆rhlI ∆pqsE RhlR (Y64F/W68F/V133F)	pUCP18-pqsE (D73A)	Carb	This study
JPS0532	P. aeruginosa ∆pqsE	pUCP18-pqsE (E182W)	Carb	This study
JPS0533	P. aeruginosa ∆pqsE	pUCP18-pqsE (E182W/S285W)	Carb	This study
JPS0534	P. aeruginosa ∆pqsE	pUCP18-pqsE (D73A)	Carb	This study
JPS0535	P. aeruginosa ∆rhlI ∆pqsE RhlR	pUCP18-pqsE (E182W)	Carb	This study
JPS0536	P. aeruginosa ∆rhlI ∆pqsE RhlR	pUCP18-pqsE (E182W/S285W)	Carb	This study
JPS0537	P. aeruginosa ∆rhlI ∆pqsE RhlR	pUCP18-pqsE (D73A)	Carb	This study
JPS0538	P. aeruginosa ΔlasR ΔlasI ΔrhlR ΔrhlI ∆pqsE pBAD-rhlR	pUCP18-pqsE (E182W)	Carb	This study
JPS0539	P. aeruginosa ΔlasR ΔlasI ΔrhlR ΔrhlI ∆pqsE pBAD-rhlR	pUCP18-pqsE (E182W/S285W)	Carb	This study
JPS0540	P. aeruginosa ΔlasR ΔlasI ΔrhlR ΔrhlI ∆pqsE pBAD-rhlR	pUCP18-pqsE (D73A)	Carb	This study
JPS0543	E. coli SM10	pEXG2-PqsE (R243A/R246A/R247A)	Gent	This study
JPS0544	P. aeruginosa PqsE (R243A/R246A/R247A)			This study
JPS0561	P. aeruginosa ΔpqsE			This study
JPS0566	P. aeruginosa PqsE (E182W)			This study
JPS0567	P. aeruginosa PqsE (E182W/S285W)			This study
JPS0568	P. aeruginosa PqsE (D73A)			This study
JPS0574	E. coli BL21	pET28-pqsE (E182W/R243A/R246A/R247A)	Kan	This study
JPS0585	E. coli BL21	pET28-pqsE (D73A/R243A/R246A/R247A)	Kan	This study
JPS0594	E. coli BL21	pET28-pqsE (E182W/R243A/R246A/R247A/S285W)	Kan	This study
SM1328	E. coli Top10	pBAD-rhlR, pCS26-rhlA-luxCDABE, pACYC184	Amp, Kan, Tet	Taylor et al. (2021)
IT116	E. coli Top10	pBAD-rhlR, pCS26-rhlA-luxCDABE, pACYC184_DP-pqsE (WT)	Amp, Kan, Tet	This study
IT117	E. coli Top10	pBAD-rhlR, pCS26-rhlA-luxCDABE, pACYC184_DP-pqsE (D73A)	Amp, Kan, Tet	This study
IT118	E. coli Top10	pBAD-rhlR, pCS26-rhlA-luxCDABE, pACYC184_DP-pqsE (E182W)	Amp, Kan, Tet	This study
IT119	E. coli Top10	pBAD-rhlR, pCS26-rhlA-luxCDABE, pACYC184_DP-pqsE (R243A/R246A/R247A)	Amp, Kan, Tet	This study
IT138	E. coli Top10	pBAD-rhlR, pCS26-rhlA-luxCDABE, pACYC184_DP-pqsE (E182W/S285W)	Amp, Kan, Tet	This study
