# Supplementary material for: The PqsE-RhlR Interaction Regulates RhlR DNA Binding to Control Virulence Factor Production in Pseudomonas aeruginosa
Source: Microbiol Spectr. 2022 Jan 12;10(1):e02108-21. doi: 10.1128/spectrum.02108-21 (PMC8754118; doi:10.1128/spectrum.02108-21)
Supplement: SUPPLEMENTAL FILE 3 — Supplemental material. Download SPECTRUM02108-21_Supp_3_seq4.xlsx, XLSX file, 0.01 MB [file spectrum02108-21_supp_3_seq4.xlsx]

## Sheet: Sheet1
Primer Name	Primer Sequence	Description
oJP484	AGGCCTGCGAAGTGTCCTAT	rhlA promoter (forward) EMSA probe
oJP485	TTCACACCTCCCAAAAATTT	rhlA promoter (reverse) EMSA probe
oJP1050	ggcgccagagcaacgccgcgcacagggccagacactcggtat	pqsE (R243A R246A R247A) c727g_g728c_c736g_g737c_c739g_g740c mutagenic primer
oJP1051	ataccgagtgtctggccctgtgcgcggcgttgctctggcgcc	pqsE (R243A R246A R247A) c727g_g728c_c736g_g737c_c739g_g740c mutagenic primer
oJP1083	gatataccatgggcagcagc	pET28 (reverse) for overlap extension
oJP1084	tttcgggctttgttagcagc	pET28 (forward) for overlap extension
oJP1085	gcaggtaagctaattccaca	pEXG2 (forward) for overlap extension
oJP1086	ggtaccgaattcgagctcga	pEXG2 (reverse) for overlap extension
oJP1093	gcaaggcgattaagttgggt	pUCP18 (forward) for overlap extension
oJP1094	ggcagtgagcgcaacgcaat	pUCP18 (reverse) for overlap extension
oJP1153	ttatt aagctt AGCGCCGGCGAGAGTCTCG	pqsE upstream forward (HindIII) for pEXG2
oJP1156	ttatt ggatcc CAGGCTGGACAGGCCATGCA	pqsE downstream reverse (BamHI) for pEXG2
oJP1324	AATACCAAAGGCCAGGACCG	phzB1 RT-PCR primer
oJP1325	GGCATGTTCCGCAAGTTTGT	phzB1 RT-PCR primer
oJP1330	GAGGAACTGGAAGCGGTCAA	gyrA RT-PCR primer
oJP1331	CTTCCTCGGTGATCAGGTCG	gyrA RT-PCR primer
oJP1356	CGTCAACACGATATCCAGCC	hcnA RT-PCR primer
oJP1357	ATTGAGCACGTTGAGCACGG	hcnA RT-PCR primer
